# Supplementary material for: The Epigenetic Fingerprint of Lifestyle: Smoking, Vaping, and Exercise Revealed Through Buccal DNA Methylation
Source: Genes (Basel). 2026 Mar 25;17(4):369. doi: 10.3390/genes17040369 (PMC13116420; doi:10.3390/genes17040369)
Supplement: Supplementary file 1 [file genes-17-00369-s001.zip]

Archive with 8 entries (8 files):
- Supplementary_Figure_S1A_AHRR_Boxplot.png
- Supplementary_Figure_S1B_AHRR_Interaction.png
- Supplementary_TableS1.xlsx
- Supplementary_TableS2.xlsx
- Supplementary_TableS3.xlsx
- Supplementary_TableS4.xlsx
- Supplementary_TableS5.xlsx
- Supplementary_TableS6.xlsx
