# Supplementary material for: The Epigenetic Fingerprint of Lifestyle: Smoking, Vaping, and Exercise Revealed Through Buccal DNA Methylation
Source: Genes (Basel). 2026 Mar 25;17(4):369. doi: 10.3390/genes17040369 (PMC13116420; doi:10.3390/genes17040369)
Supplement: Supplementary file 1 [file genes-17-00369-s001.zip › Supplementary_TableS1.xlsx]

## Sheet: Sheet1
Sample	Age	Sex	Condition	Years	Alcohol	Drugs	Sports	Illnesses
1	22	Female	Smoker	1-2 years	Yes	No	No	No
2	21	Female	No	N/A	No	No	Weight lifting	Anemia
3	22	Female	No	N/A	No	Allergy	No	No
4	22	Female	No	N/A	Yes	No	Soccer and running	No
5	22	Female	No	N/A	No	No	No	No
6	25	Female	No	N/A	No	Once a month	No	No
7	29	Female	No	N/A	Yes	Prescription	No	No
8	25	Female	No	N/A	No	No	Running and Tennis	No
9	28	Male	No	N/A	No	No	Running and biking	No
10	24	Male	No	N/A	No	No	No	No
11	21	Female	No	N/A	No	No	Soccer	No
12	21	Female	No	N/A	No	No	No	No
14	28	Female	Vaper and smoker	10 years	Yes	No	Volleyball	No
15	21	Female	No	N/A	No	No	Track and Field	No
16	22	Male	Smoker	3 years	Yes	No	Soccer	No
17	21	Female	No	N/A	Yes	No	Tennis	No
18	20	Male	No	N/A	No	No	Soccer	No
19	20	Female	Vaper	2 years	Yes	No	Track and Field	No
20	27	Male	Vaper (use to smoke 2-3 years ago)	5 years	Yes	No	-	Asthma
21	21	Female	Smoker	5 years	Yes	No	Fencing	No
22	20	Female	No	N/A	Yes	No	Fencing	No
23	29	Male	No	N/A	Yes	No	Basketball	No
24	28	Female	Vaper (THC)	3 years	No	No	Light work outs	No
25	28	Male	Former smoker and vaper	2 years (10 years ago)	Yes	Yes	No	No
26	28	Female	No	No	Yes	Yes	No	Vasculitis
27	23	Male	Vaper	1 year	Yes	No	Lifting	No
28	31	Female	No	N/A	No	No	No	No
29	20	Male	Smoker	6 years	No	No	Fencing	Celiac
30	22	Male	No	N/A	Yes	Yes	Fencing	No
31	20	Male	No	N/A	No	No	Fencing	No
32	26	Male	Smoker and vaper	2 years	No	Yes	Fencing, running, lifting	Ulcerative colitis
33	29	Male	Smoker	8 years	Yes	Yes	Rock climbing	No
34	19	Male	No	N/A	Yes	No	Fencing	No
35	21	Male	No	N/A	Yes	Yes	Fencing	No
36	25	Male	Smoker and vaper	3 years	No	No	Fencing	No
37	20	Female	No	N/A	Yes	No	Fencing	No
38	21	Male	No	N/A	No	No	Fencing, weighlifting	No
39	19	Male	No	N/A	Yes	No	Fencing	No
40	20	Male	Smoker	3 years	No	Yes	Soccer	No
41	21	Male	No	N/A	No	No	Taekwondo, Tricking	No
42	28	Female	No	N/A	Yes	No	No	No
48	30	Male	No	N/A	No	No	No	No
49	19	Female	Smoker and vaper	3 years	Yes	No	Gym and running	No
50	20	Female	Smoker	3 years	Yes	Yes	Weight lifting	No
51	22	Female	Smoker/vaper?	4 years	Yes	Yes	Dance and gym	No
52	20	Female	No	N/A	Yes	No	Weight lifting	No
53	20	Male	Smoker	3 years	Yes	Yes	Volleyball and gym	No
54	21	Male	No	N/A	Yes	No	Soccer	No
55	18	Female	No	N/A	No	No	No	No
56	22	Male	No	N/A	No	No	Soccer and basketball	No
57	24	Female	No	N/A	No	No	Rock climbing and gym	No
58	22	Male	No	N/A	Yes	No	Swimming and running	No
59	21	Male	Smoker	1 year	Yes	No	Basketball and soccer	No
60	19	Male	No	N/A	No	No	Basketball and track	No
61	19	Female	No	N/A	Yes	Yes	Track and Field	No
62	21	Female	No	N/A	No	No	Track and Field	No
63	19	Male	No	N/A	No	No	No	No
64	21	Female	Vaper	1 month	Yes	Yes	Softball	Chronic
65	19	Male	No	N/A	No	No	Soccer	No
66	19	Male	No	N/A	No	No	Soccer	No
67	21	Male	Smoker and vaper	3 years	Yes	Yes	Tennis	No
68	18	Male	No	N/A	No	No	Volleyball	No
69	18	Male	No	N/A	No	No	Weight lifting	No
70	19	Female	No	N/A	No	No	Gym	Asthma
71	21	Male	Smoker and vaper	7 years, only vaping last year	Yes	Yes	Tennis	No
72	20	Female	No	N/A	No	No	No	No
73	20	Male	No	N/A	No	No	No	No
74	19	Male	No	N/A	Yes	No	Wrestling	No
75	19	Male	Smoker or vaper?	3 years	Yes	Yes	Gym	No
76	20	Male	No	N/A	No	No	No	No
77	20	Male	Smoker	2 years	No	No	Tennis	No
78	19	Male	Smoker and vaper	4 years	Yes	No	No	No
79	22	Female	Vaper	3 years ago	Yes	No	No	Asthma
80	20	Male	No	N/A	Yes	Yes	Track and Field, soccer, basketball and lifting	No
81	19	Male	No	N/A	No	No	Racquetball	No
82	21	Male	No	N/A	No	No	No	No
83	21	Female	No	N/A	Yes	No	Gym	No
84	21	Female	No	N/A	No	No	Gym	No
85	19	Female	No	N/A	No	No	No	No
86	18	Male	No	N/A	No	No	No	No
87	20	Male	No	N/A	No	No	No	No
88	20	Female	No	N/A	No	No	Track and dance	No
89	19	Female	No	N/A	Yes	No	Fencing	No
90	18	Male	No	N/A	No	No	Swimming and lifting	No
91	22	Female	No	N/A	No	Yes	No	Asthma
92	19	Male	Smoker and vaper	1 year	Yes	No	Gym	No
93			No	N/A	No	No	No	No
94	27	Male	No	N/A	No	No	Soccer	No
95	25	Male	No	N/A	Yes	No	Cricket	No
96	19	Female	No	N/A	No	No	No	No
97	23	Female	No	N/A	No	No	Table tennis	No
98	20	Male	No	N/A	No	No	No	No
99	21	Male	Smoker	3 years	Yes	No	Track and field	No
100	26	Female	No	N/A	Yes	No	Weight lifting	No
101	29	Male	No	N/A	No	No	Weight lifting	No
102	27	Male	No	N/A	Yes	No	Weight lifting	No
103	19	Female	Smoker and vaper	2 years	No	No	Volleyball	No
104	27	Male	No	N/A	No	No	Soccer	No
105	19	Male	No	N/A	No	No	No	No
106	20	Male	Vaper	2 months	Yes	Yes	Soccer and basketball	No
107	29	Female	No	N/A	No	No	Gym	No
108	27	Male	No	N/A	No	No	No	No
109	19	Male	No	N/A	Yes	No	Running and weight lifting	No
110	22	Female	No	N/A	Yes	No	No	No
111	20	Male	No	N/A	No	No	Walking	No
112	20	Male	Smoker	4 years	No	No	Mixed Martial Arts	No
113	20	Male	No	N/A	Yes	No	Volleyball and soccer	No
114	23	Female	Smoker	6 months	Yes	Yes	No	No
115	22	Male	Vaper	Few months	Yes	No	Basketball	No
116	20	Male	No	N/A	No	No	Sprint/Track	No
117	21	Female	No	N/A	No	No	No	No
118	25	Male	No	N/A	No	No	Running	No
119	21	Male	No	N/A	No	No	No	Sickle cell anemia
120	19	Male	No	N/A	No	No	Soccer	No
121	18	Male	No	N/A	No	No	Football, basketball and tennis	No
122	18	Female	No	N/A	No	No	Wrestling	No
123	18	Female	No	N/A	No	No	No	No
124	25	Male	No	N/A	No	No	Wresting	No
125	19	Male	No	N/A	No	No	No	Autism
126	19	Female	No	N/A	No	No	Dance	No
127	18	Female	No	N/A	No	No	No	Pnemonia
128	22	Female	No	N/A	No	No	Soccer	No
129	21	Male	No	N/A	No	No	Fencing and running	No
130	19	Female	No	N/A	No	No	Gym	No
131	18	Female	No	N/A	No	No	Badminton	No
132	18	Female	No	N/A	No	No	No	No
133	18	Female	No	N/A	No	No	No	No
134	29	Male	No	N/A	No	No	Racquetball	No
135	20	Female	No	N/A	No	No	No	coasivirus
136	18	Male	No	N/A	No	Adderal	Basketball	No
137	19	Male	Smoker and vaper	7 years	No	No	No	No
138	19	Male	Smoker	4 years	No	Yes	Soccer	No
139	20	Female	Vaper	8 years	Yes	No	No	No
140	19	Male	Vaper	2 years	Yes	Yes	Track and gym	No
141	18	Female	No	N/A	No	No	No	No
142	20	Male	Smoker	-	No	No	No	No
143	20	Female	Smoker	-	No	No	No	No
144	19	Male	No	N/A	No	No	Gym, bowling, cricket	No
145	19	Male	No	N/A	No	No	Gym	No
146	18	Male	No	N/A	No	Yes	No	No
147	19	-	No	N/A	No	No	No	No
148	24	Female	No	N/A	No	No	No	No
149	19	Female	No	N/A	Yes	No	Gym	No
150	18	Female	No	N/A	Yes	No	Gym	No
151	18	Male	Smoker and vaper	2 years ago	No	No	Soccer	No
151	29	Male	Smoker and vaper	8 years	No	No	Running	No
153	21	Female	No	N/A	No	No	No	No
154	26	Male	Smoker	9 years	Yes	No	No	No
155	21	Male	Smoker	1 year	Yes	Yes	Weight lifting	Yes
156	21	Female	No	N/A	No	No	No	No
157	20	Male	No	N/A	No	No	No	No
158	22	Female	No	N/A	No	No	Weight lifting	No
159	18	Female	No	N/A	No	No	Mixed Martial Arts and swimming	No
160	20	Male	No	N/A	No	No	Volleyball	No
161	19	Male	No	N/A	No	No	No	No
162	18	Male	No	N/A	No	No	No	No
163	22	Male	Smoker	4 years	No	Yes	Gym	No
164	20	Male	No	N/A	No	No	Basketball	No
165	19	Female	No	N/A	No	No	Karate	No
166	18	Female	No	N/A	No	No	Soccer	No
167	20	Female	Smoker and vaper	2 years	Yes	No	Running and lifting	No
168	20	Female	Smoker and vaper	1 year	Yes	No	Gym	No
169	19	Male	No	N/A	No	No	Gym	No
170	18	Male	Smoker	1 month	Yes	Yes	Volleyball, ultimate frisbee, weight lifting	No
171	18	Male	No	N/A	Yes	No	Soccer	No
172	22	Male	No	N/A	Yes	Yes	No	No
173	20	Male	No	N/A	No	No	Basketball	No
174	18	Male	No	N/A	No	No	Soccer	No
175	19	Female	No	N/A	No	No	Fencing	No
176	25	Male	No	N/A	No	No	No	No
177	19	Male	Vaper	1 year	No	No	Gym	No
178	20	Female	No	N/A	No	No	No	No
179	20	Male	No	N/A	No	No	No	No
180	18	Male	No	N/A	No	No	Tennis, soccer, basketball, ping pong	No
183	25	Male	No	N/A	Yes	Yes	No	Asthma
184	26	Male	No	N/A	No	No	Running	No
185	26	Female	No	N/A	Yes	No	Cycling/spinning	No
186	21	Female	No	N/A	No	No	Fencing	No
187	29	Male	Smoker	5 years	Yes	No	No	No
188	20	Female	No	N/A	No	No	Weight lifting and tennis	Chronic rhinitis
189	19	Female	No	N/A	No	No	No	No
190	20	Female	No	N/A	No	No	No	No
191	20	Female	No	N/A	No	No	Weight lifting and jogging	No
192	19	Female	No	N/A	No	No	No	No
193	27	Male	No	N/A	No	No	Soccer	No
194	21	Female	No	N/A	No	No	No	Rheumatoid Arthritis
195	22	Female	No	N/A	No	No	No	No
196	22	Female	No	N/A	Yes	No	No	No
197	23	Female	Vaper marijuana	2 years ago for 2 years	Yes	Yes	Gym	No
