# Supplementary material for: The Epigenetic Fingerprint of Lifestyle: Smoking, Vaping, and Exercise Revealed Through Buccal DNA Methylation
Source: Genes (Basel). 2026 Mar 25;17(4):369. doi: 10.3390/genes17040369 (PMC13116420; doi:10.3390/genes17040369)
Supplement: Supplementary file 1 [file genes-17-00369-s001.zip › Supplementary_TableS2.xlsx]

## Sheet: LEGEND
Info
hg19, Stouffer FDR<0.05
chr	Chromosome
start
end
width
no.cpgs	Number of Cpgs
min_smoothed_fdr	minimum smoothed false discovery rate (FDR)
Stouffer	Stouffer summary transform of the individual CpG p-values (FDR-corrected).
HMFDR	Harmonic mean of the individual CpGs FDRs
Fisher	Fisher combined probability transform of the individual CpG p-values (FDR corrected)
maxdiff	Maximum differential/coefficient within the DMR (logit2-space for sequencing mode).
meandiff	Mean differential/coefficient across the DMR (logit2-space for sequencing mode).
overlapping.genes
color
Genome_Build	hg19, Stouffer FDR<0.05
Comparison

## Sheet: All_DMRs
chr	start	end	width	no.cpgs	min_smoothed_fdr	Stouffer	HMFDR	Fisher	maxdiff	meandiff	overlapping.genes	color	Genome_Build	Comparison
chr1	75198211	75199635	1425	16	2.21e-13	2.32e-20	0.00459	1.91e-17	-0.05	-0.021		green	hg19	Smoking_vs_Non-smoker/non-vaper
chr13	36871646	36872346	701	11	3.47e-08	4.05e-14	0.00263	3e-12	-0.036	-0.021	SMAD9	green	hg19	Smoking_vs_Non-smoker/non-vaper
chr22	50527953	50528641	689	13	9.4e-05	5.44e-07	0.00592	4.14e-08	-0.058	-0.024	TYMP	green	hg19	Smoking_vs_Non-smoker/non-vaper
chr4	74486080	74486179	100	5	0.000366	1.87e-08	0.00162	3.77e-08	-0.006	-0.004		green	hg19	Smoking_vs_Non-smoker/non-vaper
chr10	123922970	123923099	130	5	0.000582	6.1e-07	0.0119	6.3e-06	-0.064	-0.045	CPXM2, AC068058.1	green	hg19	Smoking_vs_Non-smoker/non-vaper
chr6	3848243	3849818	1576	27	8.83e-33	1.58e-35	0.00264	3.9e-35	0.076	0.049	AL391422.3, AL391422.2, FAM50B	red	hg19	Vaping_vs_Non-smoker/non-vaper
chr20	57426131	57427650	1520	41	2.93e-12	1.06e-18	0.0184	5.97e-16	0.073	0.031		red	hg19	Vaping_vs_Non-smoker/non-vaper
chr17	38170906	38171697	792	6	2.49e-07	1.23e-10	0.00141	3.59e-10	0.088	0.062		red	hg19	Vaping_vs_Non-smoker/non-vaper
chr5	78281103	78282099	997	10	2.59e-07	6.74e-11	0.00264	7.03e-10	0.153	0.092	AP3B1	red	hg19	Vaping_vs_Non-smoker/non-vaper
chr17	3289363	3290164	802	8	1.5e-06	3.51e-11	0.00304	6.95e-10	0.072	0.054	OR3A2	red	hg19	Vaping_vs_Non-smoker/non-vaper
chr2	219857793	219858271	479	9	2.95e-06	0.405	1.09e-08	4.04e-05	-0.227	-0.025		green	hg19	Vaping_vs_Non-smoker/non-vaper
chr10	92631428	92632228	801	11	4.73e-06	5.12e-07	0.00246	4.07e-08	-0.029	-0.008	KIF11	green	hg19	Vaping_vs_Non-smoker/non-vaper
chr10	134775542	134776050	509	5	1.52e-05	5.47e-09	0.000332	1.45e-08	-0.028	-0.017		green	hg19	Vaping_vs_Non-smoker/non-vaper
chr2	31805970	31806898	929	12	1.84e-05	1.41e-08	0.00476	1.14e-08	0.111	0.051		red	hg19	Vaping_vs_Non-smoker/non-vaper
chr5	135415693	135416613	921	13	8.64e-05	4.26e-11	0.0178	9.1e-09	0.165	0.097		red	hg19	Vaping_vs_Non-smoker/non-vaper
chr5	60240568	60241428	861	11	0.000127	3.86e-07	0.00476	4.8e-07	-0.02	-0.011	PDE4D	green	hg19	Vaping_vs_Non-smoker/non-vaper
chr20	57462978	57465175	2198	39	3.87e-17	3.95e-19	0.00512	2.66e-17	-0.062	-0.029		green	hg19	Smoking_vs_Vaping
chr7	130130740	130132453	1714	31	1.17e-15	2.06e-21	0.00817	2.48e-17	-0.055	-0.032	KLHDC10	green	hg19	Smoking_vs_Vaping
chr15	69222400	69223774	1375	9	3.49e-15	1.44e-14	0.00192	1.56e-14	-0.118	-0.069	GLCE	green	hg19	Smoking_vs_Vaping
chr6	3848634	3849818	1185	25	1.07e-11	3.95e-19	0.0215	1.19e-14	-0.08	-0.055	AL391422.3, AL391422.2, FAM50B	green	hg19	Smoking_vs_Vaping
chr20	57425979	57427650	1672	44	2.79e-11	1.9e-18	0.0188	1.02e-14	-0.06	-0.028		green	hg19	Smoking_vs_Vaping
chr1	151104367	151105478	1112	5	3.06e-11	4.81e-10	0.00016	1.67e-09	-0.142	-0.075	GABPB2	green	hg19	Smoking_vs_Vaping
chr12	132903921	132904796	876	6	1.25e-10	1.08e-09	0.000513	3.03e-10	-0.096	-0.052	CHFR	green	hg19	Smoking_vs_Vaping
chr10	125650718	125651726	1009	10	2.61e-09	4.86e-12	0.00485	1.1e-10	-0.098	-0.059	TEX36	green	hg19	Smoking_vs_Vaping
chr13	36871646	36872346	701	11	4.12e-09	4.78e-14	0.00877	1.58e-11	-0.066	-0.04	SMAD9	green	hg19	Smoking_vs_Vaping
chr5	140810051	140810920	870	12	3.69e-08	1.89e-11	0.00632	9.76e-10	-0.078	-0.042	PCDHA1, PCDHA2, PCDHA3, PCDHA4, AC005609.5	green	hg19	Smoking_vs_Vaping
chr1	68515788	68516713	926	14	4.44e-08	2.56e-11	0.00896	1.44e-09	-0.059	-0.03	DEPDC1-AS1	green	hg19	Smoking_vs_Vaping
chr2	232347922	232348964	1043	6	1.37e-07	2.32e-11	0.00409	8.72e-10	-0.064	-0.054		green	hg19	Smoking_vs_Vaping
chr12	752290	753199	910	9	1.52e-07	1.6e-06	0.00409	5.06e-08	-0.076	-0.039	WNK1	green	hg19	Smoking_vs_Vaping
chr11	2721243	2722062	820	17	6.36e-07	3.42e-11	0.0197	2.47e-09	-0.056	-0.032	KCNQ1	green	hg19	Smoking_vs_Vaping
chr17	3289363	3290164	802	8	9.99e-07	1.25e-10	0.00701	4.14e-09	-0.084	-0.06	OR3A2	green	hg19	Smoking_vs_Vaping
chr17	41607535	41608258	724	6	1.07e-06	4.97e-09	0.00457	5.18e-08	-0.084	-0.062		green	hg19	Smoking_vs_Vaping
chr11	34460107	34461028	922	13	1.08e-06	1.25e-10	0.0137	3.92e-09	-0.067	-0.023	CAT	green	hg19	Smoking_vs_Vaping
chr19	54057208	54058085	878	8	1.2e-06	1.25e-10	0.00701	2.87e-09	-0.055	-0.045	VSTM1	green	hg19	Smoking_vs_Vaping
chr10	77155376	77156218	843	5	1.95e-06	6.5e-10	0.00409	1.04e-08	-0.059	-0.039	KCNMA1	green	hg19	Smoking_vs_Vaping
chr9	93921969	93922678	710	5	5.08e-06	9.34e-10	0.00409	1.19e-08	-0.069	-0.055		green	hg19	Smoking_vs_Vaping
chr4	4859772	4860190	419	10	2.67e-05	1.31e-08	0.0149	3.42e-07	-0.057	-0.036	MSX1	green	hg19	Smoking_vs_Vaping
chr4	4863678	4864532	855	11	0.000133	1.24e-07	0.0315	3.17e-06	-0.063	-0.045	MSX1	green	hg19	Smoking_vs_Vaping
chr5	8457356	8458089	734	8	0.000148	4.12e-09	0.0171	1.91e-07	-0.083	-0.067	MIR4458HG, LINC02226, AC091965.1	green	hg19	Smoking_vs_Vaping
chr12	54070891	54071264	374	9	0.000224	9.51e-07	0.0331	1.93e-05	-0.063	-0.028	FLJ12825	green	hg19	Smoking_vs_Vaping
chr16	2892518	2892912	395	6	0.000234	4.58e-08	0.00817	5.65e-07	-0.111	-0.06	FLYWCH2	green	hg19	Smoking_vs_Vaping
chr10	92631691	92631876	186	5	0.000413	2.52e-06	0.0191	2.37e-05	0.03	0.017	KIF11	red	hg19	Smoking_vs_Vaping
chr4	103940711	103941039	329	5	0.00068	1.04e-05	0.0149	3.46e-05	-0.035	-0.014		green	hg19	Smoking_vs_Vaping
chr3	141087119	141087363	245	5	0.000767	2.95e-07	0.00938	2.85e-06	-0.054	-0.05	SPSB4	green	hg19	Smoking_vs_Vaping
