# Supplementary material for: The Epigenetic Fingerprint of Lifestyle: Smoking, Vaping, and Exercise Revealed Through Buccal DNA Methylation
Source: Genes (Basel). 2026 Mar 25;17(4):369. doi: 10.3390/genes17040369 (PMC13116420; doi:10.3390/genes17040369)
Supplement: Supplementary file 1 [file genes-17-00369-s001.zip › Supplementary_TableS3.xlsx]

## Sheet: LEGEND
SUPPLEMENTARY TABLE S2: Top CpG Sites from Sports-Stratified Comparisons — LEGEND
METHODS SUMMARY:
Individual CpG site analysis using limma with empirical Bayes moderation.
Statistical models adjusted for sports activity, decimal chronological age, sex, alcohol consumption, and beadchip batch.
Threshold: P < 1×10⁻⁴ (uncorrected). NOTE: These are discovery-level hits only (exploratory).
Exception: Vaper_Sports vs. Healthy_No_Sports tab also includes FDR < 0.05 hits (highlighted in yellow).
Genome Build: hg19 (GRCh37) for all genomic coordinates.
COLUMN DEFINITIONS:
CpG_ID	Illumina probe identifier (e.g., cg12345678)
Gene	Nearest gene symbol (UCSC RefGene hg19). CAVEAT: Nearest gene annotation does not imply functional causality; distal regulatory effects are possible.
Chromosome	Chromosome (hg19)
Position_hg19	Genomic coordinate in base pairs (hg19)
Gene_Feature	Simplified gene feature: Promoter, Gene Body, 5UTR, 3UTR, 1st Exon, or Intergenic (>1.5 kb from any annotated gene)
CpG_Context	CpG island context: Island (within island), N_Shore/S_Shore (within 2 kb of island), N_Shelf/S_Shelf (2-4 kb from island), OpenSea (>4 kb)
logFC (M-value)	Log2 fold change in M-values (logit-transformed beta values). Positive = hypermethylation in Group 1; Negative = hypomethylation.
P_value	Uncorrected p-value (limma moderated t-test), rounded to 3 significant figures
FDR	Benjamini-Hochberg adjusted p-value, rounded to 3 significant figures. NOTE: Most values here are >0.05 (discovery threshold only)
Direction	Hypermethylated = increased methylation in Group 1; Hypomethylated = decreased methylation in Group 1
Significance	Suggestive (P<1e-04): uncorrected discovery hit. FDR<0.05: genome-wide significant (only in Vaper_Sports vs. Healthy_NoSports).
Effect_Tier	Magnitude of methylation change: Tier 1 (>10%), Tier 2 (5-10%), Tier 3 (2-5%), Tier 4 (<2%)
COLOR CODING:
Yellow rows	FDR < 0.05 (genome-wide significant)
Blue rows	Discovery hits only (P < 1×10⁻⁴, uncorrected, alternating fill)
IMPORTANT NOTE:
These sports-stratified comparisons are EXPLORATORY due to small sample sizes (n=3-9 in some groups).
Results require independent replication before conclusions can be drawn.
Only the Vaper_Sports vs. Healthy_NoSports comparison yielded any FDR-significant CpGs (n=4).

## Sheet: Non-smokers_NoSports_vs_Sports
Comparison: Non-smokers/Non-vapers: No Sports vs. Sports | Non-smokers/Non-vapers No Sports (n=48) vs. Non-smokers/Non-vapers Sports (n=81) | Threshold: P < 1×10⁻⁴ (uncorrected) | Genome build: hg19
CpG_ID	Gene	Chromosome	Position_hg19	Gene_Feature	CpG_Context	logFC (M-value)	P_value	FDR	Direction	Significance	Effect_Tier
cg00236569		chr12	50323001	Intergenic	OpenSea	0.0134	6.8e-06	0.993	Hypermethylated	Suggestive (P<1e-04)	Tier 4: Small (<2%)
cg01742336	ITPR2	chr12	26787045	Gene Body	OpenSea	0.0129	1.92e-05	0.993	Hypermethylated	Suggestive (P<1e-04)	Tier 4: Small (<2%)
cg25726085	LPHN1;LPHN1	chr19	14262409	Gene Body	S_Shore	0.0164	2.24e-05	0.993	Hypermethylated	Suggestive (P<1e-04)	Tier 4: Small (<2%)
cg12248806	DSPP	chr4	88530530	5'UTR	OpenSea	0.0176	2.37e-05	0.993	Hypermethylated	Suggestive (P<1e-04)	Tier 4: Small (<2%)
cg25044850	CLYBL-AS1;CLYBL-AS1;CLYBL-AS1;CLYBL;CLYBL	chr13	100379935	Gene Body	OpenSea	-0.018	4.23e-05	0.993	Hypomethylated	Suggestive (P<1e-04)	Tier 4: Small (<2%)
cg03147287	RAPSN;RAPSN	chr11	47463763	Gene Body	OpenSea	0.014	4.55e-05	0.993	Hypermethylated	Suggestive (P<1e-04)	Tier 4: Small (<2%)
cg05643532				Intergenic		0.0295	4.89e-05	0.993	Hypermethylated	Suggestive (P<1e-04)	Tier 3: Modest (2-5%)
cg00621197	S100B	chr21	48018790	3'UTR	Island	0.018	4.96e-05	0.993	Hypermethylated	Suggestive (P<1e-04)	Tier 4: Small (<2%)
cg16387710	DNAJC5	chr20	62562966	3'UTR	S_Shore	0.0128	5.38e-05	0.993	Hypermethylated	Suggestive (P<1e-04)	Tier 4: Small (<2%)
cg09642468	CACNA1D;CACNA1D;CACNA1D	chr3	53556216	Gene Body	OpenSea	0.0171	5.85e-05	0.993	Hypermethylated	Suggestive (P<1e-04)	Tier 4: Small (<2%)
cg04180642	ASUN;FGFR1OP2;FGFR1OP2;FGFR1OP2;FGFR1OP2;FGFR1OP2;FGFR1OP2	chr12	27091375	Promoter	Island	0.0038	6.53e-05	0.993	Hypermethylated	Suggestive (P<1e-04)	Tier 4: Small (<2%)
cg09546712				Intergenic		-0.0307	6.7e-05	0.993	Hypomethylated	Suggestive (P<1e-04)	Tier 3: Modest (2-5%)
cg09025927	LIN7C;BDNF-AS;BDNF-AS;BDNF-AS;BDNF-AS;BDNF-AS	chr11	27529576	Promoter	S_Shore	0.0128	6.78e-05	0.993	Hypermethylated	Suggestive (P<1e-04)	Tier 4: Small (<2%)
cg10213332				Intergenic		0.01	6.8e-05	0.993	Hypermethylated	Suggestive (P<1e-04)	Tier 4: Small (<2%)
cg08250978	PSMA5	chr1	109958627	Gene Body	OpenSea	0.0107	7.18e-05	0.993	Hypermethylated	Suggestive (P<1e-04)	Tier 4: Small (<2%)
cg22162985				Intergenic		-0.018	7.27e-05	0.993	Hypomethylated	Suggestive (P<1e-04)	Tier 4: Small (<2%)
cg15622411		chr5	176206403	Intergenic	OpenSea	0.0143	7.45e-05	0.993	Hypermethylated	Suggestive (P<1e-04)	Tier 4: Small (<2%)
cg03605704	PIK3C2B	chr1	204453066	5'UTR	OpenSea	-0.0346	7.48e-05	0.993	Hypomethylated	Suggestive (P<1e-04)	Tier 3: Modest (2-5%)
cg25344862	LSP1	chr11	1876365	Gene Body	OpenSea	0.0132	7.5e-05	0.993	Hypermethylated	Suggestive (P<1e-04)	Tier 4: Small (<2%)
cg01367188	GNAS;GNAS;GNAS;GNAS;GNAS;GNAS;GNAS;GNAS;GNAS;GNAS;GNAS;GNAS;GNAS;GNAS;GNAS;GNAS;GNAS	chr20	57478738	Other	OpenSea	0.0113	7.53e-05	0.993	Hypermethylated	Suggestive (P<1e-04)	Tier 4: Small (<2%)
cg27128435		chr1	69066087	Intergenic	OpenSea	0.1257	8.41e-05	0.993	Hypermethylated	Suggestive (P<1e-04)	Tier 1: Large (≥10%)
cg20139871		chr11	59039430	Intergenic	OpenSea	0.0179	9.17e-05	0.993	Hypermethylated	Suggestive (P<1e-04)	Tier 4: Small (<2%)
cg05798720		chr18	24235718	Intergenic	Island	-0.0055	9.26e-05	0.993	Hypomethylated	Suggestive (P<1e-04)	Tier 4: Small (<2%)
cg06555788	TBC1D19;TBC1D19	chr4	26725695	Gene Body	OpenSea	0.0093	9.27e-05	0.993	Hypermethylated	Suggestive (P<1e-04)	Tier 4: Small (<2%)
cg12436575	SRRM2-AS1;SRRM2-AS1	chr16	2791622	Gene Body	OpenSea	0.0134	9.51e-05	0.993	Hypermethylated	Suggestive (P<1e-04)	Tier 4: Small (<2%)
cg12109349		chr15	65030716	Intergenic	OpenSea	0.0167	9.83e-05	0.993	Hypermethylated	Suggestive (P<1e-04)	Tier 4: Small (<2%)

## Sheet: Smokers_NoSports_vs_Sports
Comparison: Smokers: No Sports vs. Sports | Smokers No Sports (n=9) vs. Smokers Sports (n=29) | Threshold: P < 1×10⁻⁴ (uncorrected) | Genome build: hg19
CpG_ID	Gene	Chromosome	Position_hg19	Gene_Feature	CpG_Context	logFC (M-value)	P_value	FDR	Direction	Significance	Effect_Tier
cg01061880	VCAN;VCAN;VCAN;VCAN	chr5	82822769	Gene Body	OpenSea	-0.0517	1.07e-06	0.727	Hypomethylated	Suggestive (P<1e-04)	Tier 2: Moderate (5-10%)
cg22591466	SYNGR3	chr16	2040524	Gene Body	Island	-0.0167	2.39e-06	0.727	Hypomethylated	Suggestive (P<1e-04)	Tier 4: Small (<2%)
cg01514867	DPYS	chr8	105454813	Gene Body	OpenSea	-0.0981	2.53e-06	0.727	Hypomethylated	Suggestive (P<1e-04)	Tier 2: Moderate (5-10%)
cg18296036	KCNH2;KCNH2;KCNH2	chr7	150653115	Gene Body	N_Shore	-0.0222	4.13e-06	0.727	Hypomethylated	Suggestive (P<1e-04)	Tier 3: Modest (2-5%)
cg26938104		chr2	104949250	Intergenic	OpenSea	-0.1035	4.58e-06	0.727	Hypomethylated	Suggestive (P<1e-04)	Tier 1: Large (≥10%)
cg21287517	MRPL48	chr11	73498860	Promoter	N_Shore	-0.0212	4.98e-06	0.727	Hypomethylated	Suggestive (P<1e-04)	Tier 3: Modest (2-5%)
cg15052665		chr6	141804349	Intergenic	OpenSea	-0.104	7.41e-06	0.727	Hypomethylated	Suggestive (P<1e-04)	Tier 1: Large (≥10%)
cg24101804				Intergenic		0.0246	8.22e-06	0.727	Hypermethylated	Suggestive (P<1e-04)	Tier 3: Modest (2-5%)
cg00428624	TLCD2	chr17	1613842	Promoter	Island	-0.0154	1.25e-05	0.727	Hypomethylated	Suggestive (P<1e-04)	Tier 4: Small (<2%)
cg12076953	NPR3	chr5	32710208	Promoter	Island	-0.0468	1.26e-05	0.727	Hypomethylated	Suggestive (P<1e-04)	Tier 3: Modest (2-5%)
cg15735984	TBX2	chr17	59477203	Promoter	Island	-0.0118	1.38e-05	0.727	Hypomethylated	Suggestive (P<1e-04)	Tier 4: Small (<2%)
cg01412457		chr2	137181238	Intergenic	Island	-0.0105	1.48e-05	0.727	Hypomethylated	Suggestive (P<1e-04)	Tier 4: Small (<2%)
cg07291923	BRE;BRE;BRE;BRE;BRE;RBKS;LOC100302650	chr2	28113263	Promoter	Island	-0.0269	1.56e-05	0.727	Hypomethylated	Suggestive (P<1e-04)	Tier 3: Modest (2-5%)
cg19242378	COX19	chr7	1014867	Gene Body	Island	-0.0137	1.57e-05	0.727	Hypomethylated	Suggestive (P<1e-04)	Tier 4: Small (<2%)
cg08738315	CHST13	chr3	126244658	Gene Body	S_Shore	0.0364	1.64e-05	0.727	Hypermethylated	Suggestive (P<1e-04)	Tier 3: Modest (2-5%)
cg16987437	SP100;SP100;SP100;SP100;SP100;SP100	chr2	231282895	Gene Body	OpenSea	-0.0936	1.72e-05	0.727	Hypomethylated	Suggestive (P<1e-04)	Tier 2: Moderate (5-10%)
cg15980752	THBS3;THBS3;THBS3;THBS3;MTX1;MTX1	chr1	155178398	Promoter	N_Shore	-0.0124	1.8e-05	0.727	Hypomethylated	Suggestive (P<1e-04)	Tier 4: Small (<2%)
cg13811713				Intergenic		-0.0184	1.82e-05	0.727	Hypomethylated	Suggestive (P<1e-04)	Tier 4: Small (<2%)
cg14455375				Intergenic		-0.0152	1.9e-05	0.727	Hypomethylated	Suggestive (P<1e-04)	Tier 4: Small (<2%)
cg23521835	STL	chr6	125283969	Gene Body	Island	-0.0131	2.06e-05	0.727	Hypomethylated	Suggestive (P<1e-04)	Tier 4: Small (<2%)
cg10061117	SORL1	chr11	121322622	Promoter	Island	-0.0143	2.09e-05	0.727	Hypomethylated	Suggestive (P<1e-04)	Tier 4: Small (<2%)
cg18212197	PPT1;PPT1	chr1	40563405	Promoter	S_Shore	-0.0976	2.21e-05	0.727	Hypomethylated	Suggestive (P<1e-04)	Tier 2: Moderate (5-10%)
cg13863402	GNAI2;GNAI2;GNAI2;GNAI2;GNAI2	chr3	50275278	5'UTR	S_Shore	-0.0126	2.38e-05	0.727	Hypomethylated	Suggestive (P<1e-04)	Tier 4: Small (<2%)
cg01885886		chr10	35520653	Intergenic	OpenSea	-0.0199	2.57e-05	0.727	Hypomethylated	Suggestive (P<1e-04)	Tier 4: Small (<2%)
cg11201307	HES7;HES7	chr17	8026231	Gene Body	Island	-0.0162	2.6e-05	0.727	Hypomethylated	Suggestive (P<1e-04)	Tier 4: Small (<2%)
cg16420089	MGRN1;MGRN1;MGRN1;MGRN1	chr16	4736869	3'UTR	S_Shelf	0.0323	2.65e-05	0.727	Hypermethylated	Suggestive (P<1e-04)	Tier 3: Modest (2-5%)
cg11194220	B3GNT2	chr2	62422633	Promoter	Island	-0.0249	2.68e-05	0.727	Hypomethylated	Suggestive (P<1e-04)	Tier 3: Modest (2-5%)
cg19820919	SPSB1	chr1	9380800	5'UTR	OpenSea	-0.0938	2.7e-05	0.727	Hypomethylated	Suggestive (P<1e-04)	Tier 2: Moderate (5-10%)
cg10268081				Intergenic		-0.029	2.73e-05	0.727	Hypomethylated	Suggestive (P<1e-04)	Tier 3: Modest (2-5%)
cg22245752	INTS1	chr7	1539561	Gene Body	N_Shelf	0.0347	2.93e-05	0.727	Hypermethylated	Suggestive (P<1e-04)	Tier 3: Modest (2-5%)
cg01941274	KLHDC2	chr14	50234650	Promoter	Island	-0.0604	2.95e-05	0.727	Hypomethylated	Suggestive (P<1e-04)	Tier 2: Moderate (5-10%)
cg16434889		chr18	45274433	Intergenic	N_Shore	-0.0192	2.99e-05	0.727	Hypomethylated	Suggestive (P<1e-04)	Tier 4: Small (<2%)
cg11744885				Intergenic		-0.042	3e-05	0.727	Hypomethylated	Suggestive (P<1e-04)	Tier 3: Modest (2-5%)
cg02601448		chr7	1443617	Intergenic	Island	-0.0214	3.05e-05	0.727	Hypomethylated	Suggestive (P<1e-04)	Tier 3: Modest (2-5%)
cg20559407	SAP130;SAP130	chr2	128785870	Promoter	Island	-0.0171	3.1e-05	0.727	Hypomethylated	Suggestive (P<1e-04)	Tier 4: Small (<2%)
cg04499288				Intergenic		-0.0643	3.13e-05	0.727	Hypomethylated	Suggestive (P<1e-04)	Tier 2: Moderate (5-10%)
cg01300866	OR6K6	chr1	158724375	Promoter	OpenSea	-0.0523	3.15e-05	0.727	Hypomethylated	Suggestive (P<1e-04)	Tier 2: Moderate (5-10%)
cg02102620	DPAGT1	chr11	118972247	1st Exon	Island	-0.0162	3.16e-05	0.727	Hypomethylated	Suggestive (P<1e-04)	Tier 4: Small (<2%)
cg21768610	PCDHA3;PCDHA3;PCDHA2;PCDHA1;PCDHA1;PCDHA2	chr5	140180255	Promoter	N_Shore	0.0919	3.22e-05	0.727	Hypermethylated	Suggestive (P<1e-04)	Tier 2: Moderate (5-10%)
cg16476427	SLN	chr11	107582876	Promoter	OpenSea	-0.0413	3.46e-05	0.727	Hypomethylated	Suggestive (P<1e-04)	Tier 3: Modest (2-5%)
cg06864533		chr5	107153296	Intergenic	OpenSea	-0.062	3.53e-05	0.727	Hypomethylated	Suggestive (P<1e-04)	Tier 2: Moderate (5-10%)
cg17455058				Intergenic		-0.0747	3.55e-05	0.727	Hypomethylated	Suggestive (P<1e-04)	Tier 2: Moderate (5-10%)
cg01442682				Intergenic		-0.0534	3.87e-05	0.727	Hypomethylated	Suggestive (P<1e-04)	Tier 2: Moderate (5-10%)
cg06167721		chr2	240734703	Intergenic	N_Shelf	-0.0247	3.95e-05	0.727	Hypomethylated	Suggestive (P<1e-04)	Tier 3: Modest (2-5%)
cg15228247		chr6	34122832	Intergenic	Island	-0.0128	3.97e-05	0.727	Hypomethylated	Suggestive (P<1e-04)	Tier 4: Small (<2%)
cg09205920		chr6	29521506	Intergenic	Island	-0.0284	4.09e-05	0.727	Hypomethylated	Suggestive (P<1e-04)	Tier 3: Modest (2-5%)
cg06513420	ZNF568;ZNF568	chr19	37465039	Gene Body	S_Shore	0.0479	4.16e-05	0.727	Hypermethylated	Suggestive (P<1e-04)	Tier 3: Modest (2-5%)
cg07550579	TICAM1	chr19	4832918	Promoter	S_Shore	-0.0518	4.18e-05	0.727	Hypomethylated	Suggestive (P<1e-04)	Tier 2: Moderate (5-10%)
cg03951483				Intergenic		-0.0404	4.2e-05	0.727	Hypomethylated	Suggestive (P<1e-04)	Tier 3: Modest (2-5%)
cg01447185	SRD5A3	chr4	56212994	Gene Body	Island	-0.0128	4.2e-05	0.727	Hypomethylated	Suggestive (P<1e-04)	Tier 4: Small (<2%)
cg13497155	RASSF1;RASSF1;RASSF1;RASSF1	chr3	50374949	Promoter	Island	-0.0098	4.36e-05	0.727	Hypomethylated	Suggestive (P<1e-04)	Tier 4: Small (<2%)
cg13716104		chr17	59494444	Intergenic	S_Shore	-0.0132	4.41e-05	0.727	Hypomethylated	Suggestive (P<1e-04)	Tier 4: Small (<2%)
cg27478961	CYYR1	chr21	27944586	Gene Body	N_Shore	-0.133	4.64e-05	0.727	Hypomethylated	Suggestive (P<1e-04)	Tier 1: Large (≥10%)
cg05170515	CBLN3;KHNYN	chr14	24899109	Promoter	Island	-0.0344	4.82e-05	0.727	Hypomethylated	Suggestive (P<1e-04)	Tier 3: Modest (2-5%)
cg22696073	BRD2;BRD2	chr6	32939982	5'UTR	Island	-0.0311	4.87e-05	0.727	Hypomethylated	Suggestive (P<1e-04)	Tier 3: Modest (2-5%)
cg10006947				Intergenic		-0.0391	5.11e-05	0.727	Hypomethylated	Suggestive (P<1e-04)	Tier 3: Modest (2-5%)
cg02070289		chr5	43066798	Intergenic	Island	-0.0108	5.11e-05	0.727	Hypomethylated	Suggestive (P<1e-04)	Tier 4: Small (<2%)
ch.19.233112R	FSD1	chr19	4309421	Gene Body	OpenSea	-0.0616	5.35e-05	0.727	Hypomethylated	Suggestive (P<1e-04)	Tier 2: Moderate (5-10%)
cg05712435	SYT17	chr16	19185556	Gene Body	OpenSea	-0.0264	5.4e-05	0.727	Hypomethylated	Suggestive (P<1e-04)	Tier 3: Modest (2-5%)
cg25907935				Intergenic		0.1343	5.47e-05	0.727	Hypermethylated	Suggestive (P<1e-04)	Tier 1: Large (≥10%)
cg14795968	ACADL	chr2	211089815	Gene Body	Island	-0.0129	5.47e-05	0.727	Hypomethylated	Suggestive (P<1e-04)	Tier 4: Small (<2%)
cg25474288	GPATCH2L;GPATCH2L;GPATCH2L	chr14	76620395	5'UTR	S_Shore	-0.0684	5.53e-05	0.727	Hypomethylated	Suggestive (P<1e-04)	Tier 2: Moderate (5-10%)
cg19240052	C22orf32	chr22	42475693	Promoter	Island	-0.0157	5.57e-05	0.727	Hypomethylated	Suggestive (P<1e-04)	Tier 4: Small (<2%)
cg23380751		chr14	101592328	Intergenic	OpenSea	-0.0256	5.6e-05	0.727	Hypomethylated	Suggestive (P<1e-04)	Tier 3: Modest (2-5%)
cg11028330	LINC00853	chr1	47645463	Gene Body	OpenSea	-0.0349	5.63e-05	0.727	Hypomethylated	Suggestive (P<1e-04)	Tier 3: Modest (2-5%)
cg14416337	CDK8	chr13	26828120	Promoter	Island	-0.0129	5.75e-05	0.727	Hypomethylated	Suggestive (P<1e-04)	Tier 4: Small (<2%)
cg00591228				Intergenic		-0.0549	5.9e-05	0.727	Hypomethylated	Suggestive (P<1e-04)	Tier 2: Moderate (5-10%)
cg18482175	TMEM14B;TMEM14B	chr6	10747728	Promoter	N_Shore	-0.0143	5.91e-05	0.727	Hypomethylated	Suggestive (P<1e-04)	Tier 4: Small (<2%)
cg14719804	C11orf84	chr11	63581433	Gene Body	Island	-0.0155	6e-05	0.727	Hypomethylated	Suggestive (P<1e-04)	Tier 4: Small (<2%)
cg12253318	AKAP8L	chr19	15529699	Gene Body	Island	-0.0088	6.09e-05	0.727	Hypomethylated	Suggestive (P<1e-04)	Tier 4: Small (<2%)
cg17833341	SHC1;SHC1;CKS1B;CKS1B	chr1	154947313	Promoter	Island	-0.0134	6.15e-05	0.727	Hypomethylated	Suggestive (P<1e-04)	Tier 4: Small (<2%)
cg23217527				Intergenic		-0.0325	6.15e-05	0.727	Hypomethylated	Suggestive (P<1e-04)	Tier 3: Modest (2-5%)
cg12197999				Intergenic		-0.0161	6.18e-05	0.727	Hypomethylated	Suggestive (P<1e-04)	Tier 4: Small (<2%)
cg03870842	NUDT6;NUDT6;SPATA5	chr4	123843873	5'UTR	N_Shore	-0.0133	6.21e-05	0.727	Hypomethylated	Suggestive (P<1e-04)	Tier 4: Small (<2%)
cg18714845	DGKB;DGKB	chr7	14429266	Gene Body	OpenSea	0.104	6.26e-05	0.727	Hypermethylated	Suggestive (P<1e-04)	Tier 1: Large (≥10%)
cg25445213		chr8	142264072	Intergenic	Island	-0.017	6.33e-05	0.727	Hypomethylated	Suggestive (P<1e-04)	Tier 4: Small (<2%)
cg25066165		chr10	82288827	Intergenic	OpenSea	-0.0423	6.42e-05	0.727	Hypomethylated	Suggestive (P<1e-04)	Tier 3: Modest (2-5%)
cg05602212	ZFYVE16;ZFYVE16	chr5	79703393	Promoter	N_Shore	-0.0135	6.43e-05	0.727	Hypomethylated	Suggestive (P<1e-04)	Tier 4: Small (<2%)
cg16921836				Intergenic		-0.1017	6.47e-05	0.727	Hypomethylated	Suggestive (P<1e-04)	Tier 1: Large (≥10%)
cg11079936	TRIM10;TRIM10	chr6	30124299	Gene Body	OpenSea	-0.1051	6.48e-05	0.727	Hypomethylated	Suggestive (P<1e-04)	Tier 1: Large (≥10%)
cg15312454		chr11	3209384	Intergenic	OpenSea	-0.0484	6.5e-05	0.727	Hypomethylated	Suggestive (P<1e-04)	Tier 3: Modest (2-5%)
cg01634141	F13A1	chr6	6321052	Promoter	OpenSea	-0.0203	6.64e-05	0.727	Hypomethylated	Suggestive (P<1e-04)	Tier 3: Modest (2-5%)
cg15830431		chr8	99952591	Intergenic	Island	-0.0119	6.68e-05	0.727	Hypomethylated	Suggestive (P<1e-04)	Tier 4: Small (<2%)
cg19784848	SDHA;CCDC127	chr5	219127	Gene Body	Island	-0.0079	6.78e-05	0.727	Hypomethylated	Suggestive (P<1e-04)	Tier 4: Small (<2%)
cg18845832	FAM129A;FAM129A	chr1	184943573	1st Exon	Island	-0.0108	6.85e-05	0.727	Hypomethylated	Suggestive (P<1e-04)	Tier 4: Small (<2%)
cg11704064				Intergenic		-0.1276	6.99e-05	0.727	Hypomethylated	Suggestive (P<1e-04)	Tier 1: Large (≥10%)
cg18027592	LMO7	chr13	76235074	Gene Body	OpenSea	-0.0555	7e-05	0.727	Hypomethylated	Suggestive (P<1e-04)	Tier 2: Moderate (5-10%)
cg05617543				Intergenic		0.0218	7.02e-05	0.727	Hypermethylated	Suggestive (P<1e-04)	Tier 3: Modest (2-5%)
cg13507964	MX1;MX1	chr21	42792703	5'UTR	Island	-0.0101	7.07e-05	0.727	Hypomethylated	Suggestive (P<1e-04)	Tier 4: Small (<2%)
cg04070533	AFAP1L2;AFAP1L2	chr10	116164122	Gene Body	Island	-0.0134	7.13e-05	0.727	Hypomethylated	Suggestive (P<1e-04)	Tier 4: Small (<2%)
cg13745201		chr3	14644237	Intergenic	Island	-0.0141	7.21e-05	0.727	Hypomethylated	Suggestive (P<1e-04)	Tier 4: Small (<2%)
cg12517127	SRRM1;SRRM1;SRRM1	chr1	24989183	Gene Body	OpenSea	-0.0441	7.3e-05	0.727	Hypomethylated	Suggestive (P<1e-04)	Tier 3: Modest (2-5%)
cg06639332	C13orf36;C13orf36	chr13	37248305	5'UTR	Island	-0.0143	7.44e-05	0.727	Hypomethylated	Suggestive (P<1e-04)	Tier 4: Small (<2%)
cg18661607	CATSPERG	chr19	38834464	Gene Body	OpenSea	0.0291	7.58e-05	0.727	Hypermethylated	Suggestive (P<1e-04)	Tier 3: Modest (2-5%)
cg19803671	UBE2E2	chr3	23245422	5'UTR	S_Shore	-0.0146	7.66e-05	0.727	Hypomethylated	Suggestive (P<1e-04)	Tier 4: Small (<2%)
cg18094511	FAM134B	chr5	16522099	Gene Body	OpenSea	-0.0335	7.69e-05	0.727	Hypomethylated	Suggestive (P<1e-04)	Tier 3: Modest (2-5%)
cg00347643	YWHAG	chr7	75957202	3'UTR	N_Shore	-0.1457	7.7e-05	0.727	Hypomethylated	Suggestive (P<1e-04)	Tier 1: Large (≥10%)
cg22855900		chr5	72529662	Intergenic	Island	-0.0915	7.81e-05	0.727	Hypomethylated	Suggestive (P<1e-04)	Tier 2: Moderate (5-10%)
cg04481102				Intergenic		-0.0319	8.05e-05	0.727	Hypomethylated	Suggestive (P<1e-04)	Tier 3: Modest (2-5%)
cg21507719	KCTD11	chr17	7256673	1st Exon	S_Shore	0.0259	8.15e-05	0.727	Hypermethylated	Suggestive (P<1e-04)	Tier 3: Modest (2-5%)
cg02022808	PCDHGA4;PCDHGA2;PCDHGA5;PCDHGB2;PCDHGA1;PCDHGB1;PCDHGA3;PCDHGA5	chr5	140744914	Gene Body	N_Shore	-0.0596	8.18e-05	0.727	Hypomethylated	Suggestive (P<1e-04)	Tier 2: Moderate (5-10%)
cg17411335				Intergenic		-0.0375	8.26e-05	0.727	Hypomethylated	Suggestive (P<1e-04)	Tier 3: Modest (2-5%)
cg14834881	FAM190A	chr4	92034737	Gene Body	OpenSea	-0.0711	8.33e-05	0.727	Hypomethylated	Suggestive (P<1e-04)	Tier 2: Moderate (5-10%)
cg26596861				Intergenic		-0.0176	8.4e-05	0.727	Hypomethylated	Suggestive (P<1e-04)	Tier 4: Small (<2%)
cg19730801	TRAF3;TRAF3;TRAF3	chr14	103244459	5'UTR	OpenSea	-0.015	8.4e-05	0.727	Hypomethylated	Suggestive (P<1e-04)	Tier 4: Small (<2%)
cg23376330	GRM1;GRM1;GRM1;GRM1	chr6	146661192	Gene Body	OpenSea	-0.1081	8.42e-05	0.727	Hypomethylated	Suggestive (P<1e-04)	Tier 1: Large (≥10%)
cg24932686	HOXA11;HOXA11AS	chr7	27224954	Promoter	N_Shore	-0.0123	8.48e-05	0.727	Hypomethylated	Suggestive (P<1e-04)	Tier 4: Small (<2%)
cg13391142				Intergenic		-0.133	8.59e-05	0.727	Hypomethylated	Suggestive (P<1e-04)	Tier 1: Large (≥10%)
cg00618275	ARHGAP26;ARHGAP26	chr5	142488469	Gene Body	OpenSea	-0.0619	8.67e-05	0.727	Hypomethylated	Suggestive (P<1e-04)	Tier 2: Moderate (5-10%)
cg01745420	TMEM123	chr11	102324112	Promoter	S_Shore	-0.0217	8.77e-05	0.727	Hypomethylated	Suggestive (P<1e-04)	Tier 3: Modest (2-5%)
cg17339213		chr5	6573876	Intergenic	OpenSea	-0.048	8.84e-05	0.727	Hypomethylated	Suggestive (P<1e-04)	Tier 3: Modest (2-5%)
cg27330691		chr20	39439840	Intergenic	OpenSea	-0.035	8.93e-05	0.727	Hypomethylated	Suggestive (P<1e-04)	Tier 3: Modest (2-5%)
cg19084061	TCF7L2;TCF7L2;TCF7L2;TCF7L2;TCF7L2;TCF7L2	chr10	114886413	Gene Body	OpenSea	-0.0575	8.95e-05	0.727	Hypomethylated	Suggestive (P<1e-04)	Tier 2: Moderate (5-10%)
cg24020467		chr3	129052822	Intergenic	OpenSea	0.0144	9.31e-05	0.727	Hypermethylated	Suggestive (P<1e-04)	Tier 4: Small (<2%)
cg15045943	STK10	chr5	171614719	Gene Body	Island	-0.0183	9.34e-05	0.727	Hypomethylated	Suggestive (P<1e-04)	Tier 4: Small (<2%)
cg07778188		chr6	168775229	Intergenic	S_Shelf	-0.0302	9.37e-05	0.727	Hypomethylated	Suggestive (P<1e-04)	Tier 3: Modest (2-5%)
cg10204807	SLC35F3	chr1	234350515	Gene Body	S_Shore	-0.0126	9.39e-05	0.727	Hypomethylated	Suggestive (P<1e-04)	Tier 4: Small (<2%)
cg18660106		chr18	22458185	Intergenic	OpenSea	0.1423	9.41e-05	0.727	Hypermethylated	Suggestive (P<1e-04)	Tier 1: Large (≥10%)
cg07511859	ARHGAP27;ARHGAP27	chr17	43483322	Gene Body	Island	0.0231	9.45e-05	0.727	Hypermethylated	Suggestive (P<1e-04)	Tier 3: Modest (2-5%)
cg16402816				Intergenic		-0.0584	9.58e-05	0.727	Hypomethylated	Suggestive (P<1e-04)	Tier 2: Moderate (5-10%)
cg11806703	CTDSP1;CTDSP1;CTDSP1	chr2	219264807	1st Exon	Island	-0.0146	9.59e-05	0.727	Hypomethylated	Suggestive (P<1e-04)	Tier 4: Small (<2%)
cg00825364	DCLRE1C;DCLRE1C;DCLRE1C;DCLRE1C;DCLRE1C;DCLRE1C;DCLRE1C;DCLRE1C;DCLRE1C	chr10	14996463	Promoter	S_Shore	-0.0191	9.59e-05	0.727	Hypomethylated	Suggestive (P<1e-04)	Tier 4: Small (<2%)
cg23982877				Intergenic		-0.011	9.6e-05	0.727	Hypomethylated	Suggestive (P<1e-04)	Tier 4: Small (<2%)
cg18696363				Intergenic		-0.0299	9.91e-05	0.728	Hypomethylated	Suggestive (P<1e-04)	Tier 3: Modest (2-5%)
cg20355837	HTR4;HTR4	chr5	148034495	Promoter	S_Shore	-0.027	9.95e-05	0.728	Hypomethylated	Suggestive (P<1e-04)	Tier 3: Modest (2-5%)
cg20540683	YY1AP1;YY1AP1;YY1AP1;YY1AP1;YY1AP1;YY1AP1;YY1AP1;YY1AP1;DAP3;DAP3;DAP3;DAP3;DAP3;YY1AP1;YY1AP1;YY1AP1	chr1	155658697	5'UTR	Island	-0.0196	9.96e-05	0.728	Hypomethylated	Suggestive (P<1e-04)	Tier 4: Small (<2%)

## Sheet: Smoker_Sports_vs_Non-smoker_NoS
Comparison: Smoker_Sports vs. Non-smokers/Non-vapers_No_Sports | Smoker Sports (n=29) vs. Healthy No Sports (n=48) | Threshold: P < 1×10⁻⁴ (uncorrected) | Genome build: hg19
CpG_ID	Gene	Chromosome	Position_hg19	Gene_Feature	CpG_Context	logFC (M-value)	P_value	FDR	Direction	Significance	Effect_Tier
cg11804965		chr17	54219579	Intergenic	OpenSea	-0.0357	2.21e-06	0.901	Hypomethylated	Suggestive (P<1e-04)	Tier 3: Modest (2-5%)
cg25375297	EYA4;EYA4;EYA4	chr6	133783563	Gene Body	OpenSea	-0.0192	3.48e-06	0.901	Hypomethylated	Suggestive (P<1e-04)	Tier 4: Small (<2%)
cg04475936		chr5	2112184	Intergenic	Island	-0.0227	3.77e-06	0.901	Hypomethylated	Suggestive (P<1e-04)	Tier 3: Modest (2-5%)
cg16031133	ANKHD1;ANKHD1-EIF4EBP3;ANKHD1;ANKHD1	chr5	139780284	Promoter	N_Shore	-0.0111	5.4e-06	0.901	Hypomethylated	Suggestive (P<1e-04)	Tier 4: Small (<2%)
cg19711045	YEATS2	chr3	183416068	5'UTR	Island	-0.0112	6.24e-06	0.901	Hypomethylated	Suggestive (P<1e-04)	Tier 4: Small (<2%)
cg27128435		chr1	69066087	Intergenic	OpenSea	0.1941	6.55e-06	0.901	Hypermethylated	Suggestive (P<1e-04)	Tier 1: Large (≥10%)
cg22807585		chr5	53564	Intergenic	Island	0.0915	7.19e-06	0.901	Hypermethylated	Suggestive (P<1e-04)	Tier 2: Moderate (5-10%)
cg04902286	C13orf38;C13orf38;C13orf38;C13orf38;C13orf38;C13orf38;C13orf38;C13orf38;C13orf38;C13orf38;C13orf38;C13orf38	chr13	36871878	1st Exon	Island	0.037	7.75e-06	0.901	Hypermethylated	Suggestive (P<1e-04)	Tier 3: Modest (2-5%)
cg07399355	MUC1;MUC1;MUC1;MUC1;MUC1;MUC1;MUC1	chr1	155163013	Promoter	N_Shore	-0.0109	9.54e-06	0.987	Hypomethylated	Suggestive (P<1e-04)	Tier 4: Small (<2%)
cg00522262	TBC1D10A;TBC1D10A	chr22	30713066	Gene Body	OpenSea	-0.0408	1.36e-05	1	Hypomethylated	Suggestive (P<1e-04)	Tier 3: Modest (2-5%)
cg17315693		chr10	35866788	Intergenic	OpenSea	-0.0553	1.46e-05	1	Hypomethylated	Suggestive (P<1e-04)	Tier 2: Moderate (5-10%)
cg05694825	PDCD6	chr5	292125	Gene Body	N_Shore	-0.0383	1.57e-05	1	Hypomethylated	Suggestive (P<1e-04)	Tier 3: Modest (2-5%)
cg03110165	GPC6	chr13	93884312	Gene Body	S_Shelf	-0.0282	1.66e-05	1	Hypomethylated	Suggestive (P<1e-04)	Tier 3: Modest (2-5%)
cg18564061	TMEM44;TMEM44;TMEM44;TMEM44	chr3	194344854	Gene Body	OpenSea	-0.0188	1.72e-05	1	Hypomethylated	Suggestive (P<1e-04)	Tier 4: Small (<2%)
cg06919790	PHF1;PHF1;PHF1;PHF1;PHF1	chr6	33378912	1st Exon	Island	0.0369	1.8e-05	1	Hypermethylated	Suggestive (P<1e-04)	Tier 3: Modest (2-5%)
cg21022447	GNL1	chr6	30521181	Gene Body	N_Shelf	-0.0222	1.89e-05	1	Hypomethylated	Suggestive (P<1e-04)	Tier 3: Modest (2-5%)
cg24647253	PON3	chr7	94997769	Gene Body	OpenSea	-0.0396	1.97e-05	1	Hypomethylated	Suggestive (P<1e-04)	Tier 3: Modest (2-5%)
cg03705947	GADD45A	chr1	68152081	Gene Body	Island	-0.0139	2.15e-05	1	Hypomethylated	Suggestive (P<1e-04)	Tier 4: Small (<2%)
cg15672043	POMK;POMK	chr8	42948218	Promoter	N_Shore	-0.0101	2.19e-05	1	Hypomethylated	Suggestive (P<1e-04)	Tier 4: Small (<2%)
cg07950469	HYDIN;HYDIN	chr16	71265941	Promoter	S_Shore	-0.027	2.7e-05	1	Hypomethylated	Suggestive (P<1e-04)	Tier 3: Modest (2-5%)
cg11441704	PDXK	chr21	45145759	Gene Body	N_Shelf	-0.0106	2.71e-05	1	Hypomethylated	Suggestive (P<1e-04)	Tier 4: Small (<2%)
cg14274477	GPT2;GPT2	chr16	46954071	Gene Body	OpenSea	-0.0491	2.77e-05	1	Hypomethylated	Suggestive (P<1e-04)	Tier 3: Modest (2-5%)
cg10821830	CTNNA2;CTNNA2	chr2	79823717	5'UTR	OpenSea	-0.0429	2.95e-05	1	Hypomethylated	Suggestive (P<1e-04)	Tier 3: Modest (2-5%)
cg15167956				Intergenic		0.0614	3.01e-05	1	Hypermethylated	Suggestive (P<1e-04)	Tier 2: Moderate (5-10%)
cg06385127				Intergenic		-0.0701	3.11e-05	1	Hypomethylated	Suggestive (P<1e-04)	Tier 2: Moderate (5-10%)
cg21784657				Intergenic		-0.0458	3.24e-05	1	Hypomethylated	Suggestive (P<1e-04)	Tier 3: Modest (2-5%)
cg22774378	NTM	chr11	131450235	Gene Body	OpenSea	-0.0206	3.4e-05	1	Hypomethylated	Suggestive (P<1e-04)	Tier 3: Modest (2-5%)
cg18060193	CLP1;CLP1;CLP1;CLP1	chr11	57425261	1st Exon	Island	-0.0067	3.42e-05	1	Hypomethylated	Suggestive (P<1e-04)	Tier 4: Small (<2%)
cg23719905	ARHGAP35	chr19	47506083	3'UTR	N_Shore	-0.0621	3.59e-05	1	Hypomethylated	Suggestive (P<1e-04)	Tier 2: Moderate (5-10%)
cg05648010		chr5	53545	Intergenic	Island	0.046	3.77e-05	1	Hypermethylated	Suggestive (P<1e-04)	Tier 3: Modest (2-5%)
cg15473745		chr13	113095773	Intergenic	OpenSea	-0.0177	4.21e-05	1	Hypomethylated	Suggestive (P<1e-04)	Tier 4: Small (<2%)
cg04923176				Intergenic		-0.0425	4.28e-05	1	Hypomethylated	Suggestive (P<1e-04)	Tier 3: Modest (2-5%)
cg04309227	CCDC21	chr1	26561027	5'UTR	Island	-0.0081	4.29e-05	1	Hypomethylated	Suggestive (P<1e-04)	Tier 4: Small (<2%)
cg11512129	B3GALT2;CDC73	chr1	193151279	5'UTR	OpenSea	-0.0264	4.3e-05	1	Hypomethylated	Suggestive (P<1e-04)	Tier 3: Modest (2-5%)
cg14442405		chr2	3045331	Intergenic	OpenSea	-0.0376	5.15e-05	1	Hypomethylated	Suggestive (P<1e-04)	Tier 3: Modest (2-5%)
cg02845681				Intergenic		-0.0313	5.17e-05	1	Hypomethylated	Suggestive (P<1e-04)	Tier 3: Modest (2-5%)
cg04226714				Intergenic		0.0079	5.44e-05	1	Hypermethylated	Suggestive (P<1e-04)	Tier 4: Small (<2%)
cg08521684	MUC4;MUC4;MUC4	chr3	195488725	Gene Body	Island	0.1196	5.48e-05	1	Hypermethylated	Suggestive (P<1e-04)	Tier 1: Large (≥10%)
cg05303869	POLR3G;MBLAC2;MBLAC2	chr5	89770400	Promoter	Island	-0.0085	5.85e-05	1	Hypomethylated	Suggestive (P<1e-04)	Tier 4: Small (<2%)
cg08229530	ZNF74;ZNF74;ZNF74	chr22	20748909	5'UTR	S_Shore	-0.0072	5.86e-05	1	Hypomethylated	Suggestive (P<1e-04)	Tier 4: Small (<2%)
cg10176555				Intergenic		-0.0412	6.29e-05	1	Hypomethylated	Suggestive (P<1e-04)	Tier 3: Modest (2-5%)
cg15318603	WFIKKN2	chr17	48916923	Gene Body	N_Shore	-0.0131	6.34e-05	1	Hypomethylated	Suggestive (P<1e-04)	Tier 4: Small (<2%)
cg13910681	FAM102A	chr9	130740599	Gene Body	N_Shore	-0.023	6.64e-05	1	Hypomethylated	Suggestive (P<1e-04)	Tier 3: Modest (2-5%)
cg11876191	IGF1R;IGF1R	chr15	99321381	Gene Body	OpenSea	-0.0155	6.79e-05	1	Hypomethylated	Suggestive (P<1e-04)	Tier 4: Small (<2%)
cg11678027	C13orf38;C13orf38;C13orf38;C13orf38;C13orf38;C13orf38	chr13	36872048	Promoter	Island	0.0576	6.92e-05	1	Hypermethylated	Suggestive (P<1e-04)	Tier 2: Moderate (5-10%)
cg17887993	MATN4;MATN4;MATN4	chr20	43922449	Gene Body	Island	-0.0079	7.19e-05	1	Hypomethylated	Suggestive (P<1e-04)	Tier 4: Small (<2%)
cg23092176		chr11	69813451	Intergenic	Island	-0.0244	7.31e-05	1	Hypomethylated	Suggestive (P<1e-04)	Tier 3: Modest (2-5%)
cg12072803	KDM4B	chr19	4968558	Promoter	Island	-0.0114	7.41e-05	1	Hypomethylated	Suggestive (P<1e-04)	Tier 4: Small (<2%)
cg26083822	PIP5K1B;PIP5K1B	chr9	71355711	5'UTR	OpenSea	-0.0477	7.44e-05	1	Hypomethylated	Suggestive (P<1e-04)	Tier 3: Modest (2-5%)
cg17733794				Intergenic		-0.0193	7.66e-05	1	Hypomethylated	Suggestive (P<1e-04)	Tier 4: Small (<2%)
cg10881923	RPTOR;RPTOR	chr17	78935595	Gene Body	S_Shore	-0.0168	7.69e-05	1	Hypomethylated	Suggestive (P<1e-04)	Tier 4: Small (<2%)
cg23710498				Intergenic		0.0439	7.7e-05	1	Hypermethylated	Suggestive (P<1e-04)	Tier 3: Modest (2-5%)
cg09131512	IER3	chr6	30713442	Promoter	S_Shore	-0.0246	7.98e-05	1	Hypomethylated	Suggestive (P<1e-04)	Tier 3: Modest (2-5%)
cg25026248		chr10	79924617	Intergenic	OpenSea	-0.0283	8.09e-05	1	Hypomethylated	Suggestive (P<1e-04)	Tier 3: Modest (2-5%)
cg22441543	PIM3	chr22	50355555	Gene Body	Island	-0.0066	8.11e-05	1	Hypomethylated	Suggestive (P<1e-04)	Tier 4: Small (<2%)
cg19982471	MIR1258;ZNF385B	chr2	180725622	Gene Body	N_Shore	-0.0071	8.21e-05	1	Hypomethylated	Suggestive (P<1e-04)	Tier 4: Small (<2%)
cg22773974				Intergenic		-0.0307	8.4e-05	1	Hypomethylated	Suggestive (P<1e-04)	Tier 3: Modest (2-5%)
cg23355952	C17orf89;C17orf56	chr17	79212932	Promoter	Island	-0.0074	8.81e-05	1	Hypomethylated	Suggestive (P<1e-04)	Tier 4: Small (<2%)
cg22483170	GRIK4;GRIK4;GRIK4	chr11	120468195	5'UTR	OpenSea	-0.0604	9.05e-05	1	Hypomethylated	Suggestive (P<1e-04)	Tier 2: Moderate (5-10%)
cg11688874	WAC;WAC;WAC;WAC;WAC	chr10	28822482	1st Exon	Island	-0.0121	9.54e-05	1	Hypomethylated	Suggestive (P<1e-04)	Tier 4: Small (<2%)
cg08111832	NYNRIN;NYNRIN	chr14	24868082	1st Exon	N_Shore	-0.0052	9.77e-05	1	Hypomethylated	Suggestive (P<1e-04)	Tier 4: Small (<2%)
cg06430572	UBE2G2;UBE2G2	chr21	46221894	Promoter	Island	-0.0097	9.79e-05	1	Hypomethylated	Suggestive (P<1e-04)	Tier 4: Small (<2%)
cg03534694	ACSS1;ACSS1;ACSS1;ACSS1	chr20	24993534	Gene Body	OpenSea	0.0171	9.85e-05	1	Hypermethylated	Suggestive (P<1e-04)	Tier 4: Small (<2%)

## Sheet: Smoker_Sports_vs_Non-smoker_Spo
Comparison: Smoker_Sports vs. Non-smokers/Non-vapers_Sports | Smoker Sports (n=29) vs. Healthy Sports (n=81) | Threshold: P < 1×10⁻⁴ (uncorrected) | Genome build: hg19
CpG_ID	Gene	Chromosome	Position_hg19	Gene_Feature	CpG_Context	logFC (M-value)	P_value	FDR	Direction	Significance	Effect_Tier
cg19711045	YEATS2	chr3	183416068	5'UTR	Island	-0.0105	3.71e-07	0.251	Hypomethylated	Suggestive (P<1e-04)	Tier 4: Small (<2%)
cg17315693		chr10	35866788	Intergenic	OpenSea	-0.0582	7.43e-07	0.251	Hypomethylated	Suggestive (P<1e-04)	Tier 2: Moderate (5-10%)
cg15199489	WDR27	chr6	170068458	Gene Body	S_Shore	-0.0132	8.09e-07	0.251	Hypomethylated	Suggestive (P<1e-04)	Tier 4: Small (<2%)
cg11804965		chr17	54219579	Intergenic	OpenSea	-0.036	1.46e-06	0.261	Hypomethylated	Suggestive (P<1e-04)	Tier 3: Modest (2-5%)
cg07279729				Intergenic		-0.0397	1.54e-06	0.261	Hypomethylated	Suggestive (P<1e-04)	Tier 3: Modest (2-5%)
cg14958265	NUAK1	chr12	106480771	Gene Body	OpenSea	-0.0221	1.94e-06	0.261	Hypomethylated	Suggestive (P<1e-04)	Tier 3: Modest (2-5%)
cg24647253	PON3	chr7	94997769	Gene Body	OpenSea	-0.0419	1.96e-06	0.261	Hypomethylated	Suggestive (P<1e-04)	Tier 3: Modest (2-5%)
cg01010307	IGDCC4	chr15	65711238	Gene Body	N_Shelf	-0.0241	4.2e-06	0.489	Hypomethylated	Suggestive (P<1e-04)	Tier 3: Modest (2-5%)
cg01756083				Intergenic		-0.0195	7e-06	0.558	Hypomethylated	Suggestive (P<1e-04)	Tier 4: Small (<2%)
cg05404865	GLDN	chr15	51683249	Gene Body	OpenSea	-0.0249	7.19e-06	0.558	Hypomethylated	Suggestive (P<1e-04)	Tier 3: Modest (2-5%)
cg03150676	LOC101929194	chr4	93186308	Gene Body	OpenSea	-0.0407	7.4e-06	0.558	Hypomethylated	Suggestive (P<1e-04)	Tier 3: Modest (2-5%)
cg24500711	KRTAP13-3	chr21	31799091	Promoter	OpenSea	-0.0388	7.95e-06	0.558	Hypomethylated	Suggestive (P<1e-04)	Tier 3: Modest (2-5%)
cg01636678				Intergenic		-0.0143	8.81e-06	0.558	Hypomethylated	Suggestive (P<1e-04)	Tier 4: Small (<2%)
cg02467012	MIPEP	chr13	24368042	Gene Body	OpenSea	-0.0244	1.01e-05	0.558	Hypomethylated	Suggestive (P<1e-04)	Tier 3: Modest (2-5%)
cg00104108		chr20	53477283	Intergenic	OpenSea	-0.0499	1.02e-05	0.558	Hypomethylated	Suggestive (P<1e-04)	Tier 3: Modest (2-5%)
cg02845681				Intergenic		-0.0306	1.15e-05	0.558	Hypomethylated	Suggestive (P<1e-04)	Tier 3: Modest (2-5%)
cg15392097		chr6	168159207	Intergenic	OpenSea	0.2138	1.24e-05	0.558	Hypermethylated	Suggestive (P<1e-04)	Tier 1: Large (>=10%)
cg00509889				Intergenic		-0.0572	1.27e-05	0.558	Hypomethylated	Suggestive (P<1e-04)	Tier 2: Moderate (5-10%)
cg13798436		chr1	210358552	Intergenic	OpenSea	-0.0662	1.32e-05	0.558	Hypomethylated	Suggestive (P<1e-04)	Tier 2: Moderate (5-10%)
cg06872138	ETF1	chr5	137875267	Gene Body	N_Shelf	-0.0436	1.49e-05	0.558	Hypomethylated	Suggestive (P<1e-04)	Tier 3: Modest (2-5%)
cg20303886	CYP4F3;CYP4F3;CYP4F3	chr19	15754352	Gene Body	OpenSea	-0.0166	1.49e-05	0.558	Hypomethylated	Suggestive (P<1e-04)	Tier 4: Small (<2%)
cg24933966		chr5	84408748	Intergenic	OpenSea	-0.0175	1.56e-05	0.558	Hypomethylated	Suggestive (P<1e-04)	Tier 4: Small (<2%)
cg09726295	ZC3H7A;ZC3H7A	chr16	11864841	Other	OpenSea	-0.0121	1.6e-05	0.558	Hypomethylated	Suggestive (P<1e-04)	Tier 4: Small (<2%)
cg16523154		chr18	38446480	Intergenic	OpenSea	-0.025	1.76e-05	0.558	Hypomethylated	Suggestive (P<1e-04)	Tier 3: Modest (2-5%)
cg07470198	KIF2C;KIF2C;KIF2C;KIF2C	chr1	45211495	Promoter	OpenSea	-0.0145	1.89e-05	0.558	Hypomethylated	Suggestive (P<1e-04)	Tier 4: Small (<2%)
cg11512129	B3GALT2;CDC73	chr1	193151279	5'UTR	OpenSea	-0.025	1.92e-05	0.558	Hypomethylated	Suggestive (P<1e-04)	Tier 3: Modest (2-5%)
cg24317980				Intergenic		-0.0329	1.94e-05	0.558	Hypomethylated	Suggestive (P<1e-04)	Tier 3: Modest (2-5%)
cg06000098				Intergenic		-0.0212	1.95e-05	0.558	Hypomethylated	Suggestive (P<1e-04)	Tier 3: Modest (2-5%)
cg21686542		chr3	110296110	Intergenic	OpenSea	-0.0278	2.06e-05	0.558	Hypomethylated	Suggestive (P<1e-04)	Tier 3: Modest (2-5%)
cg07633435	GRIA1;GRIA1	chr5	152869009	Promoter	OpenSea	-0.0299	2.07e-05	0.558	Hypomethylated	Suggestive (P<1e-04)	Tier 3: Modest (2-5%)
cg08181836		chr1	240114692	Intergenic	OpenSea	-0.0421	2.09e-05	0.558	Hypomethylated	Suggestive (P<1e-04)	Tier 3: Modest (2-5%)
cg23013441				Intergenic		-0.0421	2.13e-05	0.558	Hypomethylated	Suggestive (P<1e-04)	Tier 3: Modest (2-5%)
cg25723459	ST3GAL4	chr11	126245829	5'UTR	OpenSea	-0.0389	2.15e-05	0.558	Hypomethylated	Suggestive (P<1e-04)	Tier 3: Modest (2-5%)
cg04775121	WDR37	chr10	1169520	Gene Body	OpenSea	-0.0164	2.22e-05	0.558	Hypomethylated	Suggestive (P<1e-04)	Tier 4: Small (<2%)
cg27610444		chr10	107848866	Intergenic	OpenSea	-0.0646	2.26e-05	0.558	Hypomethylated	Suggestive (P<1e-04)	Tier 2: Moderate (5-10%)
cg15417042				Intergenic		-0.0246	2.26e-05	0.558	Hypomethylated	Suggestive (P<1e-04)	Tier 3: Modest (2-5%)
cg12810886				Intergenic		-0.0164	2.26e-05	0.558	Hypomethylated	Suggestive (P<1e-04)	Tier 4: Small (<2%)
cg15615393	NDUFA8;MORN5;MORN5;MORN5;MORN5	chr9	124922248	Promoter	S_Shore	-0.0064	2.28e-05	0.558	Hypomethylated	Suggestive (P<1e-04)	Tier 4: Small (<2%)
cg12439472	EPSTI1;EPSTI1	chr13	43565399	Gene Body	N_Shore	-0.0487	2.53e-05	0.571	Hypomethylated	Suggestive (P<1e-04)	Tier 3: Modest (2-5%)
cg01874092		chr1	54579710	Intergenic	OpenSea	-0.0129	2.53e-05	0.571	Hypomethylated	Suggestive (P<1e-04)	Tier 4: Small (<2%)
cg17578275	ADAM17	chr2	9692820	Gene Body	N_Shelf	-0.0251	2.56e-05	0.571	Hypomethylated	Suggestive (P<1e-04)	Tier 3: Modest (2-5%)
cg24089171	FGF14	chr13	103020405	Gene Body	OpenSea	-0.0293	2.64e-05	0.571	Hypomethylated	Suggestive (P<1e-04)	Tier 3: Modest (2-5%)
cg07703931				Intergenic		-0.1162	2.68e-05	0.571	Hypomethylated	Suggestive (P<1e-04)	Tier 1: Large (>=10%)
cg01565936	KIAA0226L;KIAA0226L;KIAA0226L;KIAA0226L;KIAA0226L;KIAA0226L;KIAA0226L	chr13	46954637	5'UTR	OpenSea	-0.0235	2.7e-05	0.571	Hypomethylated	Suggestive (P<1e-04)	Tier 3: Modest (2-5%)
cg07141080	GDNF-AS1;GDNF-AS1	chr5	37868613	Promoter	OpenSea	-0.0152	2.94e-05	0.574	Hypomethylated	Suggestive (P<1e-04)	Tier 4: Small (<2%)
cg10176555				Intergenic		-0.0414	2.97e-05	0.574	Hypomethylated	Suggestive (P<1e-04)	Tier 3: Modest (2-5%)
cg05256688	WIZ	chr19	15547851	Gene Body	N_Shelf	-0.0132	3.01e-05	0.574	Hypomethylated	Suggestive (P<1e-04)	Tier 4: Small (<2%)
cg04391102				Intergenic		-0.0322	3.13e-05	0.574	Hypomethylated	Suggestive (P<1e-04)	Tier 3: Modest (2-5%)
cg08342771	SPOCK1	chr5	136818271	Gene Body	OpenSea	-0.024	3.15e-05	0.574	Hypomethylated	Suggestive (P<1e-04)	Tier 3: Modest (2-5%)
cg09163468				Intergenic		-0.0156	3.15e-05	0.574	Hypomethylated	Suggestive (P<1e-04)	Tier 4: Small (<2%)
cg13199090	POU5F2;FAM172A;FAM172A;FAM172A;FAM172A	chr5	93077399	Promoter	OpenSea	-0.015	3.23e-05	0.574	Hypomethylated	Suggestive (P<1e-04)	Tier 4: Small (<2%)
cg02370404	HDAC2;HDAC2;HDAC2	chr6	114260705	3'UTR	OpenSea	-0.0178	3.34e-05	0.574	Hypomethylated	Suggestive (P<1e-04)	Tier 4: Small (<2%)
cg16163168	LOC100130691	chr2	178160898	Gene Body	OpenSea	-0.0469	3.47e-05	0.574	Hypomethylated	Suggestive (P<1e-04)	Tier 3: Modest (2-5%)
cg11111991		chr6	148466250	Intergenic	OpenSea	-0.0422	3.48e-05	0.574	Hypomethylated	Suggestive (P<1e-04)	Tier 3: Modest (2-5%)
cg21235215	TAF1L	chr9	32631391	1st Exon	OpenSea	-0.0381	3.58e-05	0.574	Hypomethylated	Suggestive (P<1e-04)	Tier 3: Modest (2-5%)
cg13212407	ATP8A1;ATP8A1	chr4	42571293	Gene Body	OpenSea	-0.0538	3.65e-05	0.574	Hypomethylated	Suggestive (P<1e-04)	Tier 2: Moderate (5-10%)
cg24146378	GPR19	chr12	12843395	5'UTR	OpenSea	-0.0264	3.79e-05	0.574	Hypomethylated	Suggestive (P<1e-04)	Tier 3: Modest (2-5%)
cg04845236	RNF20	chr9	104294981	Promoter	N_Shore	-0.0185	3.8e-05	0.574	Hypomethylated	Suggestive (P<1e-04)	Tier 4: Small (<2%)
cg01400493	SYN3;SYN3;SYN3	chr22	33012494	Gene Body	OpenSea	-0.0163	3.87e-05	0.574	Hypomethylated	Suggestive (P<1e-04)	Tier 4: Small (<2%)
cg11138503	NPTN;NPTN;NPTN;NPTN	chr15	73856932	Gene Body	OpenSea	-0.055	3.88e-05	0.574	Hypomethylated	Suggestive (P<1e-04)	Tier 2: Moderate (5-10%)
cg04475936		chr5	2112184	Intergenic	Island	-0.0188	4.01e-05	0.574	Hypomethylated	Suggestive (P<1e-04)	Tier 4: Small (<2%)
cg00469540		chr9	26502756	Intergenic	OpenSea	-0.0274	4.08e-05	0.574	Hypomethylated	Suggestive (P<1e-04)	Tier 3: Modest (2-5%)
cg17676231	DHX33;DHX33	chr17	5352174	Gene Body	OpenSea	-0.0135	4.09e-05	0.574	Hypomethylated	Suggestive (P<1e-04)	Tier 4: Small (<2%)
cg24375364	AMZ1	chr7	2755000	3'UTR	N_Shelf	-0.0179	4.09e-05	0.574	Hypomethylated	Suggestive (P<1e-04)	Tier 4: Small (<2%)
cg14635082	PDIA5;PDIA5	chr3	122787411	Gene Body	S_Shore	-0.0248	4.13e-05	0.574	Hypomethylated	Suggestive (P<1e-04)	Tier 3: Modest (2-5%)
cg10821830	CTNNA2;CTNNA2	chr2	79823717	5'UTR	OpenSea	-0.0382	4.15e-05	0.574	Hypomethylated	Suggestive (P<1e-04)	Tier 3: Modest (2-5%)
cg02729011	WDR90	chr16	699500	Gene Body	Island	-0.009	4.16e-05	0.574	Hypomethylated	Suggestive (P<1e-04)	Tier 4: Small (<2%)
cg08685750		chr6	43713208	Intergenic	OpenSea	-0.019	4.19e-05	0.574	Hypomethylated	Suggestive (P<1e-04)	Tier 4: Small (<2%)
cg04877287		chr11	132278166	Intergenic	OpenSea	-0.0183	4.34e-05	0.585	Hypomethylated	Suggestive (P<1e-04)	Tier 4: Small (<2%)
cg05126036	ARHGEF2;ARHGEF2;ARHGEF2	chr1	155920658	Gene Body	Island	-0.0186	4.4e-05	0.585	Hypomethylated	Suggestive (P<1e-04)	Tier 4: Small (<2%)
cg14539930		chr3	127041136	Intergenic	OpenSea	-0.0479	4.53e-05	0.594	Hypomethylated	Suggestive (P<1e-04)	Tier 3: Modest (2-5%)
cg08743428		chr3	76634118	Intergenic	OpenSea	-0.0527	4.7e-05	0.604	Hypomethylated	Suggestive (P<1e-04)	Tier 2: Moderate (5-10%)
cg17533290				Intergenic		-0.0365	4.74e-05	0.604	Hypomethylated	Suggestive (P<1e-04)	Tier 3: Modest (2-5%)
cg18358509		chr17	46117205	Intergenic	S_Shelf	-0.0162	4.86e-05	0.606	Hypomethylated	Suggestive (P<1e-04)	Tier 4: Small (<2%)
cg19423804		chr2	148090265	Intergenic	OpenSea	-0.0178	4.89e-05	0.606	Hypomethylated	Suggestive (P<1e-04)	Tier 4: Small (<2%)
cg07967207	RABEP1;RABEP1	chr17	5189032	Gene Body	S_Shelf	-0.0442	5.04e-05	0.615	Hypomethylated	Suggestive (P<1e-04)	Tier 3: Modest (2-5%)
cg18106508		chr6	15994041	Intergenic	OpenSea	-0.0154	5.08e-05	0.615	Hypomethylated	Suggestive (P<1e-04)	Tier 4: Small (<2%)
cg03814786		chr2	154057860	Intergenic	OpenSea	-0.043	5.22e-05	0.622	Hypomethylated	Suggestive (P<1e-04)	Tier 3: Modest (2-5%)
cg27248702	SAPS2	chr22	50862966	Gene Body	Island	-0.0149	5.35e-05	0.629	Hypomethylated	Suggestive (P<1e-04)	Tier 4: Small (<2%)
cg07950469	HYDIN;HYDIN	chr16	71265941	Promoter	S_Shore	-0.0237	5.41e-05	0.629	Hypomethylated	Suggestive (P<1e-04)	Tier 3: Modest (2-5%)
cg19000114	ZNF407	chr18	72722478	Gene Body	OpenSea	-0.0359	5.72e-05	0.657	Hypomethylated	Suggestive (P<1e-04)	Tier 3: Modest (2-5%)
cg19950073	RASGRF2;RNU5E;RNU5D	chr5	80501145	Gene Body	OpenSea	-0.0105	5.92e-05	0.672	Hypomethylated	Suggestive (P<1e-04)	Tier 4: Small (<2%)
cg08908780				Intergenic		-0.0148	6.25e-05	0.686	Hypomethylated	Suggestive (P<1e-04)	Tier 4: Small (<2%)
cg02936816				Intergenic		-0.0321	6.29e-05	0.686	Hypomethylated	Suggestive (P<1e-04)	Tier 3: Modest (2-5%)
cg13804838	FASN	chr17	80053022	Gene Body	N_Shore	-0.0171	6.45e-05	0.686	Hypomethylated	Suggestive (P<1e-04)	Tier 4: Small (<2%)
cg13629783		chr17	5689617	Intergenic	OpenSea	-0.0267	6.5e-05	0.686	Hypomethylated	Suggestive (P<1e-04)	Tier 3: Modest (2-5%)
cg06757925	LRRC40;SFRS11	chr1	70671216	1st Exon	Island	-0.0064	6.55e-05	0.686	Hypomethylated	Suggestive (P<1e-04)	Tier 4: Small (<2%)
cg19483679		chr5	51565997	Intergenic	OpenSea	-0.0355	6.6e-05	0.686	Hypomethylated	Suggestive (P<1e-04)	Tier 3: Modest (2-5%)
cg27537252	B2M	chr15	45006400	Gene Body	S_Shelf	-0.08	6.62e-05	0.686	Hypomethylated	Suggestive (P<1e-04)	Tier 2: Moderate (5-10%)
cg09372651				Intergenic		0.0366	6.63e-05	0.686	Hypermethylated	Suggestive (P<1e-04)	Tier 3: Modest (2-5%)
cg06551667		chr10	89366915	Intergenic	OpenSea	-0.0125	6.78e-05	0.693	Hypomethylated	Suggestive (P<1e-04)	Tier 4: Small (<2%)
cg03766502				Intergenic		-0.0149	7.06e-05	0.707	Hypomethylated	Suggestive (P<1e-04)	Tier 4: Small (<2%)
cg09696321		chr2	79221824	Intergenic	S_Shore	-0.0322	7.12e-05	0.707	Hypomethylated	Suggestive (P<1e-04)	Tier 3: Modest (2-5%)
cg05481099				Intergenic		-0.0147	7.17e-05	0.707	Hypomethylated	Suggestive (P<1e-04)	Tier 4: Small (<2%)
cg11876191	IGF1R;IGF1R	chr15	99321381	Gene Body	OpenSea	-0.0135	7.26e-05	0.707	Hypomethylated	Suggestive (P<1e-04)	Tier 4: Small (<2%)
cg17822452	CHN2;CHN2;CHN2;CHN2;CHN2;CHN2;CHN2;CHN2;CHN2;CHN2;CHN2;CHN2;CHN2;CHN2;CHN2;CHN2	chr7	29523006	Promoter	OpenSea	-0.0502	7.29e-05	0.707	Hypomethylated	Suggestive (P<1e-04)	Tier 2: Moderate (5-10%)
cg00961292	TCTEX1D2	chr3	196046080	Promoter	S_Shore	-0.011	7.41e-05	0.711	Hypomethylated	Suggestive (P<1e-04)	Tier 4: Small (<2%)
cg05084051				Intergenic		-0.034	7.51e-05	0.712	Hypomethylated	Suggestive (P<1e-04)	Tier 3: Modest (2-5%)
cg06249753		chr8	81809180	Intergenic	S_Shelf	-0.0375	7.71e-05	0.712	Hypomethylated	Suggestive (P<1e-04)	Tier 3: Modest (2-5%)
cg09424566	AHCYL2;AHCYL2	chr7	128981604	Gene Body	OpenSea	-0.0139	7.72e-05	0.712	Hypomethylated	Suggestive (P<1e-04)	Tier 4: Small (<2%)
cg05075835	LOC100506207;LOC100506207	chr6	8707833	Gene Body	OpenSea	-0.0402	7.75e-05	0.712	Hypomethylated	Suggestive (P<1e-04)	Tier 3: Modest (2-5%)
cg12797788	CENPT;NUTF2	chr16	67881270	5'UTR	Island	-0.0093	7.81e-05	0.712	Hypomethylated	Suggestive (P<1e-04)	Tier 4: Small (<2%)
cg21191371				Intergenic		-0.0526	7.88e-05	0.712	Hypomethylated	Suggestive (P<1e-04)	Tier 2: Moderate (5-10%)
cg05139924	LZTR1	chr22	21336424	Promoter	Island	-0.0055	8.04e-05	0.713	Hypomethylated	Suggestive (P<1e-04)	Tier 4: Small (<2%)
cg15510955	PTGFRN	chr1	117508515	Gene Body	OpenSea	-0.0255	8.08e-05	0.713	Hypomethylated	Suggestive (P<1e-04)	Tier 3: Modest (2-5%)
cg05048043	LPP;LPP;LPP	chr3	188198457	Gene Body	OpenSea	-0.0228	8.14e-05	0.713	Hypomethylated	Suggestive (P<1e-04)	Tier 3: Modest (2-5%)
cg13499721				Intergenic		-0.0537	8.26e-05	0.713	Hypomethylated	Suggestive (P<1e-04)	Tier 2: Moderate (5-10%)
cg01821751		chr17	56071745	Intergenic	OpenSea	-0.0342	8.33e-05	0.713	Hypomethylated	Suggestive (P<1e-04)	Tier 3: Modest (2-5%)
cg22866749		chr12	42634807	Intergenic	S_Shelf	-0.0221	8.36e-05	0.713	Hypomethylated	Suggestive (P<1e-04)	Tier 3: Modest (2-5%)
cg07713849	ITPR3	chr6	33624841	Gene Body	OpenSea	-0.0167	8.5e-05	0.716	Hypomethylated	Suggestive (P<1e-04)	Tier 4: Small (<2%)
cg23992303				Intergenic		-0.0172	8.53e-05	0.716	Hypomethylated	Suggestive (P<1e-04)	Tier 4: Small (<2%)
cg07027444	MOCS1;MOCS1;MOCS1	chr6	39893930	Gene Body	OpenSea	-0.0183	8.68e-05	0.717	Hypomethylated	Suggestive (P<1e-04)	Tier 4: Small (<2%)
cg03713491	SLC24A2;SLC24A2	chr9	19782205	Gene Body	OpenSea	-0.0393	8.76e-05	0.717	Hypomethylated	Suggestive (P<1e-04)	Tier 3: Modest (2-5%)
cg08882027		chr11	69299509	Intergenic	OpenSea	-0.0201	8.78e-05	0.717	Hypomethylated	Suggestive (P<1e-04)	Tier 3: Modest (2-5%)
cg05334228	EIF3B;EIF3B;EIF3B;EIF3B	chr7	2419152	Other	N_Shore	-0.011	8.98e-05	0.727	Hypomethylated	Suggestive (P<1e-04)	Tier 4: Small (<2%)
cg00509890				Intergenic		-0.0534	9.15e-05	0.734	Hypomethylated	Suggestive (P<1e-04)	Tier 2: Moderate (5-10%)
cg25014315				Intergenic		-0.0348	9.26e-05	0.737	Hypomethylated	Suggestive (P<1e-04)	Tier 3: Modest (2-5%)
cg08944994		chr3	143907247	Intergenic	OpenSea	-0.0163	9.38e-05	0.74	Hypomethylated	Suggestive (P<1e-04)	Tier 4: Small (<2%)
cg15478860		chr18	13982466	Intergenic	OpenSea	-0.0426	9.66e-05	0.745	Hypomethylated	Suggestive (P<1e-04)	Tier 3: Modest (2-5%)
cg01490807		chr17	76666085	Intergenic	OpenSea	-0.0246	9.69e-05	0.745	Hypomethylated	Suggestive (P<1e-04)	Tier 3: Modest (2-5%)
cg08153316	ASTN2	chr9	120040991	Gene Body	OpenSea	-0.0597	9.7e-05	0.745	Hypomethylated	Suggestive (P<1e-04)	Tier 2: Moderate (5-10%)
cg06699146	LINGO1-AS1;LINGO1;LINGO1;LINGO1;LINGO1;LINGO1;LINGO1;LINGO1;LINGO1;LINGO1;LINGO1;LINGO1	chr15	77937327	Gene Body	OpenSea	-0.0284	9.84e-05	0.745	Hypomethylated	Suggestive (P<1e-04)	Tier 3: Modest (2-5%)
cg10208294	COG7	chr16	23464607	Promoter	Island	-0.0059	9.85e-05	0.745	Hypomethylated	Suggestive (P<1e-04)	Tier 4: Small (<2%)
cg14424619				Intergenic		-0.0175	9.93e-05	0.745	Hypomethylated	Suggestive (P<1e-04)	Tier 4: Small (<2%)

## Sheet: Vaper_Sports_vs_Non-smoker_NoSp
Comparison: Vaper_Sports vs. No-smokers/No-vapers_No_Sports (includes FDR hits) | Vaper Sports (n=9) vs. Healthy No Sports (n=48) | Threshold: P < 1×10⁻⁴ (uncorrected) | Genome build: hg19
CpG_ID	Gene	Chromosome	Position_hg19	Gene_Feature	CpG_Context	logFC (M-value)	P_value	FDR	Direction	Significance	Effect_Tier
cg02805994	CRYBA2;CRYBA2;CRYBA2;CRYBA2	chr2	219858000	5'UTR	Island	0.2646	3.33e-13	3.09e-07	Hypermethylated	FDR-significant	Tier 1: Large (≥10%)
cg26558510		chr4	178531944	Intergenic	OpenSea	-0.0795	1.47e-08	0.00686	Hypomethylated	FDR-significant	Tier 2: Moderate (5-10%)
cg27167224		chr6	50675475	Intergenic	OpenSea	0.0141	2.08e-07	0.0646	Hypermethylated	Suggestive (P<1e-04)	Tier 4: Small (<2%)
cg21316172				Intergenic		-0.0675	3.77e-07	0.0825	Hypomethylated	Suggestive (P<1e-04)	Tier 2: Moderate (5-10%)
cg22090560				Intergenic		-0.2095	4.84e-07	0.0825	Hypomethylated	Suggestive (P<1e-04)	Tier 1: Large (≥10%)
cg09104763		chr19	46941583	Intergenic	OpenSea	-0.0896	7.21e-07	0.0825	Hypomethylated	Suggestive (P<1e-04)	Tier 2: Moderate (5-10%)
cg27028514	DAPK3;MIR637	chr19	3961437	Gene Body	S_Shore	-0.11	8.87e-07	0.0825	Hypomethylated	Suggestive (P<1e-04)	Tier 1: Large (≥10%)
cg11721770		chr6	14405513	Intergenic	OpenSea	-0.1146	9.47e-07	0.0825	Hypomethylated	Suggestive (P<1e-04)	Tier 1: Large (≥10%)
cg25798268				Intergenic		0.2029	9.96e-07	0.0825	Hypermethylated	Suggestive (P<1e-04)	Tier 1: Large (≥10%)
cg18856724				Intergenic		-0.215	1.05e-06	0.0825	Hypomethylated	Suggestive (P<1e-04)	Tier 1: Large (≥10%)
cg19836832		chr5	173089524	Intergenic	OpenSea	-0.0659	1.11e-06	0.0825	Hypomethylated	Suggestive (P<1e-04)	Tier 2: Moderate (5-10%)
cg00912926		chr10	134775610	Intergenic	S_Shore	0.0335	1.12e-06	0.0825	Hypermethylated	Suggestive (P<1e-04)	Tier 3: Modest (2-5%)
cg12934421		chr5	76324591	Intergenic	N_Shore	-0.0592	1.16e-06	0.0825	Hypomethylated	Suggestive (P<1e-04)	Tier 2: Moderate (5-10%)
cg06941527	LINC01167;LINC01166	chr10	134775939	Promoter	S_Shore	0.0286	1.35e-06	0.0825	Hypermethylated	Suggestive (P<1e-04)	Tier 3: Modest (2-5%)
cg03844714	PTPRG	chr3	62171642	Gene Body	OpenSea	-0.0682	1.41e-06	0.0825	Hypomethylated	Suggestive (P<1e-04)	Tier 2: Moderate (5-10%)
cg23820983	SGK2;SGK2;SGK2	chr20	42197966	Gene Body	OpenSea	-0.0588	1.42e-06	0.0825	Hypomethylated	Suggestive (P<1e-04)	Tier 2: Moderate (5-10%)
cg26818427				Intergenic		-0.1481	1.57e-06	0.0847	Hypomethylated	Suggestive (P<1e-04)	Tier 1: Large (≥10%)
cg12376289	ST20-MTHFS;MTHFS;MTHFS;MTHFS	chr15	80136763	3'UTR	OpenSea	-0.1483	1.64e-06	0.0847	Hypomethylated	Suggestive (P<1e-04)	Tier 1: Large (≥10%)
cg06098042				Intergenic		-0.1032	1.84e-06	0.0902	Hypomethylated	Suggestive (P<1e-04)	Tier 1: Large (≥10%)
cg23654764				Intergenic		-0.3849	2.43e-06	0.113	Hypomethylated	Suggestive (P<1e-04)	Tier 1: Large (≥10%)
cg01963906	SYTL1	chr1	27677240	Gene Body	Island	-0.0406	2.73e-06	0.113	Hypomethylated	Suggestive (P<1e-04)	Tier 3: Modest (2-5%)
cg21516305		chr17	5788714	Intergenic	OpenSea	-0.0709	2.78e-06	0.113	Hypomethylated	Suggestive (P<1e-04)	Tier 2: Moderate (5-10%)
cg00912449		chr14	97431137	Intergenic	OpenSea	-0.1893	2.84e-06	0.113	Hypomethylated	Suggestive (P<1e-04)	Tier 1: Large (≥10%)
cg01156374	C6orf201;PECI;PECI;PECI;PECI	chr6	4130800	3'UTR	OpenSea	-0.1027	2.92e-06	0.113	Hypomethylated	Suggestive (P<1e-04)	Tier 1: Large (≥10%)
cg16088500				Intergenic		-0.1037	3.28e-06	0.119	Hypomethylated	Suggestive (P<1e-04)	Tier 1: Large (≥10%)
cg11051031	IQGAP2	chr5	75698508	Promoter	N_Shore	0.0781	3.32e-06	0.119	Hypermethylated	Suggestive (P<1e-04)	Tier 2: Moderate (5-10%)
cg08366132		chr1	27191899	Intergenic	Island	0.1143	3.52e-06	0.121	Hypermethylated	Suggestive (P<1e-04)	Tier 1: Large (≥10%)
cg00086186	TRAPPC12	chr2	3446143	Gene Body	OpenSea	-0.0553	3.87e-06	0.128	Hypomethylated	Suggestive (P<1e-04)	Tier 2: Moderate (5-10%)
cg21120144				Intergenic		-0.0795	4.11e-06	0.128	Hypomethylated	Suggestive (P<1e-04)	Tier 2: Moderate (5-10%)
cg00478908	KATNB1	chr16	57777532	Gene Body	OpenSea	-0.0656	4.25e-06	0.128	Hypomethylated	Suggestive (P<1e-04)	Tier 2: Moderate (5-10%)
cg19901918	VPS51;VPS51	chr11	64872293	Gene Body	N_Shelf	-0.0545	4.28e-06	0.128	Hypomethylated	Suggestive (P<1e-04)	Tier 2: Moderate (5-10%)
cg27492296	LINC00434	chr13	60789453	Gene Body	OpenSea	-0.0532	4.64e-06	0.135	Hypomethylated	Suggestive (P<1e-04)	Tier 2: Moderate (5-10%)
cg02919257	CCDC77;CCDC77;KDM5A;KDM5A	chr12	497824	Promoter	N_Shore	0.0426	5.32e-06	0.142	Hypermethylated	Suggestive (P<1e-04)	Tier 3: Modest (2-5%)
cg18813560				Intergenic		0.1517	5.35e-06	0.142	Hypermethylated	Suggestive (P<1e-04)	Tier 1: Large (≥10%)
cg04990314		chr2	9889094	Intergenic	OpenSea	-0.0519	5.52e-06	0.142	Hypomethylated	Suggestive (P<1e-04)	Tier 2: Moderate (5-10%)
cg18747110				Intergenic		0.047	5.56e-06	0.142	Hypermethylated	Suggestive (P<1e-04)	Tier 3: Modest (2-5%)
cg07645157	CABIN1;CABIN1;CABIN1	chr22	24531821	Gene Body	OpenSea	-0.0616	5.63e-06	0.142	Hypomethylated	Suggestive (P<1e-04)	Tier 2: Moderate (5-10%)
cg02067350	NCK2;NCK2;NCK2	chr2	106509528	Gene Body	Island	-0.0261	5.89e-06	0.143	Hypomethylated	Suggestive (P<1e-04)	Tier 3: Modest (2-5%)
cg11870153	LOC100289495;SFT2D1;SFT2D1;SFT2D1;SFT2D1	chr6	166756767	Gene Body	S_Shore	0.0656	6e-06	0.143	Hypermethylated	Suggestive (P<1e-04)	Tier 2: Moderate (5-10%)
cg17762896		chr15	72880703	Intergenic	OpenSea	-0.142	6.24e-06	0.143	Hypomethylated	Suggestive (P<1e-04)	Tier 1: Large (≥10%)
cg07608053	CSGALNACT1;CSGALNACT1	chr8	19528328	Gene Body	OpenSea	-0.0557	6.4e-06	0.143	Hypomethylated	Suggestive (P<1e-04)	Tier 2: Moderate (5-10%)
cg07412232		chr6	29495773	Intergenic	OpenSea	-0.0568	6.47e-06	0.143	Hypomethylated	Suggestive (P<1e-04)	Tier 2: Moderate (5-10%)
cg05997449	KIF13B	chr8	28959143	Gene Body	OpenSea	-0.0854	6.81e-06	0.147	Hypomethylated	Suggestive (P<1e-04)	Tier 2: Moderate (5-10%)
cg20177507		chr7	524149	Intergenic	OpenSea	-0.0578	7.28e-06	0.154	Hypomethylated	Suggestive (P<1e-04)	Tier 2: Moderate (5-10%)
cg03640960	XXYLT1-AS2;XXYLT1-AS2;XXYLT1;XXYLT1	chr3	194867333	Promoter	OpenSea	-0.0599	7.76e-06	0.158	Hypomethylated	Suggestive (P<1e-04)	Tier 2: Moderate (5-10%)
cg25898431		chr2	228327367	Intergenic	OpenSea	-0.0473	7.82e-06	0.158	Hypomethylated	Suggestive (P<1e-04)	Tier 3: Modest (2-5%)
cg16870585				Intergenic		-0.0464	8.16e-06	0.161	Hypomethylated	Suggestive (P<1e-04)	Tier 3: Modest (2-5%)
cg12261945	SLC13A2;SLC13A2;SLC13A2	chr17	26812347	Gene Body	OpenSea	-0.0344	8.29e-06	0.161	Hypomethylated	Suggestive (P<1e-04)	Tier 3: Modest (2-5%)
cg03858097		chr20	49822813	Intergenic	OpenSea	-0.0568	8.65e-06	0.164	Hypomethylated	Suggestive (P<1e-04)	Tier 2: Moderate (5-10%)
cg19174706		chr6	28984671	Intergenic	Island	0.0044	8.8e-06	0.164	Hypermethylated	Suggestive (P<1e-04)	Tier 4: Small (<2%)
cg05532733		chr8	58020502	Intergenic	OpenSea	-0.0824	9.39e-06	0.167	Hypomethylated	Suggestive (P<1e-04)	Tier 2: Moderate (5-10%)
cg12494683		chr12	117036721	Intergenic	OpenSea	-0.0665	9.41e-06	0.167	Hypomethylated	Suggestive (P<1e-04)	Tier 2: Moderate (5-10%)
cg01743020	MYT1L	chr2	1886086	Gene Body	OpenSea	-0.0662	9.54e-06	0.167	Hypomethylated	Suggestive (P<1e-04)	Tier 2: Moderate (5-10%)
cg21608925				Intergenic		-0.0838	9.81e-06	0.169	Hypomethylated	Suggestive (P<1e-04)	Tier 2: Moderate (5-10%)
cg26536952	CPXCR1	chrX	88002487	5'UTR	OpenSea	-0.1135	1.02e-05	0.172	Hypomethylated	Suggestive (P<1e-04)	Tier 1: Large (≥10%)
cg06183970	PPP1R13B	chr14	104213816	Gene Body	OpenSea	-0.0472	1.04e-05	0.172	Hypomethylated	Suggestive (P<1e-04)	Tier 3: Modest (2-5%)
cg15070945	MTHFS;MTHFS;MTHFS;ST20-MTHFS	chr15	80170860	Gene Body	OpenSea	-0.0853	1.08e-05	0.175	Hypomethylated	Suggestive (P<1e-04)	Tier 2: Moderate (5-10%)
cg22208028	PTPRH;PTPRH	chr19	55697549	Gene Body	OpenSea	-0.0652	1.11e-05	0.175	Hypomethylated	Suggestive (P<1e-04)	Tier 2: Moderate (5-10%)
cg07095637				Intergenic		-0.057	1.11e-05	0.175	Hypomethylated	Suggestive (P<1e-04)	Tier 2: Moderate (5-10%)
cg25798000	STK25	chr2	242448045	Promoter	Island	0.0714	1.15e-05	0.175	Hypermethylated	Suggestive (P<1e-04)	Tier 2: Moderate (5-10%)
cg23174932	NEU1;SLC44A4	chr6	31831502	Promoter	S_Shore	0.0364	1.16e-05	0.175	Hypermethylated	Suggestive (P<1e-04)	Tier 3: Modest (2-5%)
cg13902308	LAMC3	chr9	133913703	Gene Body	S_Shore	-0.0774	1.17e-05	0.175	Hypomethylated	Suggestive (P<1e-04)	Tier 2: Moderate (5-10%)
cg03309467	LINC00710;LINC00710;LINC00710	chr10	10978778	Gene Body	OpenSea	-0.0528	1.19e-05	0.175	Hypomethylated	Suggestive (P<1e-04)	Tier 2: Moderate (5-10%)
cg26031047	FAM84B	chr8	127570723	Promoter	Island	0.0669	1.27e-05	0.18	Hypermethylated	Suggestive (P<1e-04)	Tier 2: Moderate (5-10%)
cg02110333	NDUFS6;MRPL36	chr5	1800184	Promoter	Island	0.037	1.28e-05	0.18	Hypermethylated	Suggestive (P<1e-04)	Tier 3: Modest (2-5%)
cg07201003		chr18	76311782	Intergenic	S_Shelf	-0.0214	1.29e-05	0.18	Hypomethylated	Suggestive (P<1e-04)	Tier 3: Modest (2-5%)
cg07469757		chr13	112287351	Intergenic	OpenSea	-0.0844	1.35e-05	0.18	Hypomethylated	Suggestive (P<1e-04)	Tier 2: Moderate (5-10%)
cg01942008				Intergenic		-0.0943	1.36e-05	0.18	Hypomethylated	Suggestive (P<1e-04)	Tier 2: Moderate (5-10%)
cg24566563		chr17	74948346	Intergenic	S_Shelf	-0.0536	1.37e-05	0.18	Hypomethylated	Suggestive (P<1e-04)	Tier 2: Moderate (5-10%)
cg11984552	DENND1A;DENND1A	chr9	126346641	Gene Body	OpenSea	-0.0559	1.38e-05	0.18	Hypomethylated	Suggestive (P<1e-04)	Tier 2: Moderate (5-10%)
cg13027761				Intergenic		-0.0861	1.42e-05	0.18	Hypomethylated	Suggestive (P<1e-04)	Tier 2: Moderate (5-10%)
cg24701743				Intergenic		-0.0663	1.43e-05	0.18	Hypomethylated	Suggestive (P<1e-04)	Tier 2: Moderate (5-10%)
cg09163779	RPP30;RPP30;RPP30;RPP30	chr10	92631716	1st Exon	OpenSea	0.014	1.43e-05	0.18	Hypermethylated	Suggestive (P<1e-04)	Tier 4: Small (<2%)
cg05079872	NFAM1	chr22	42788574	Gene Body	OpenSea	-0.0584	1.44e-05	0.18	Hypomethylated	Suggestive (P<1e-04)	Tier 2: Moderate (5-10%)
cg23384530		chr4	171263941	Intergenic	OpenSea	-0.078	1.47e-05	0.18	Hypomethylated	Suggestive (P<1e-04)	Tier 2: Moderate (5-10%)
cg26995689	AGPAT3;AGPAT3	chr21	45387764	Gene Body	OpenSea	-0.0605	1.54e-05	0.18	Hypomethylated	Suggestive (P<1e-04)	Tier 2: Moderate (5-10%)
cg16958524	KTELC1;KTELC1	chr3	119187511	Promoter	N_Shore	0.0126	1.55e-05	0.18	Hypermethylated	Suggestive (P<1e-04)	Tier 4: Small (<2%)
cg15668556				Intergenic		-0.0537	1.55e-05	0.18	Hypomethylated	Suggestive (P<1e-04)	Tier 2: Moderate (5-10%)
cg05401402	HSD11B1;HSD11B1	chr1	209870867	5'UTR	OpenSea	-0.0543	1.57e-05	0.18	Hypomethylated	Suggestive (P<1e-04)	Tier 2: Moderate (5-10%)
cg17529598	ZMIZ1-AS1;ZMIZ1-AS1;ZMIZ1-AS1	chr10	80805460	Gene Body	OpenSea	-0.0578	1.57e-05	0.18	Hypomethylated	Suggestive (P<1e-04)	Tier 2: Moderate (5-10%)
cg02093730	NUBPL;NUBPL;NUBPL;NUBPL	chr14	32182657	Promoter	OpenSea	-0.0535	1.62e-05	0.18	Hypomethylated	Suggestive (P<1e-04)	Tier 2: Moderate (5-10%)
cg07523536	C15orf40;C15orf40;C15orf40;C15orf40;C15orf40;C15orf40;C15orf40	chr15	83680492	Promoter	Island	0.0681	1.62e-05	0.18	Hypermethylated	Suggestive (P<1e-04)	Tier 2: Moderate (5-10%)
cg26055789		chr2	10161336	Intergenic	OpenSea	-0.0582	1.63e-05	0.18	Hypomethylated	Suggestive (P<1e-04)	Tier 2: Moderate (5-10%)
cg14159965		chr4	160470369	Intergenic	OpenSea	-0.0466	1.63e-05	0.18	Hypomethylated	Suggestive (P<1e-04)	Tier 3: Modest (2-5%)
cg14326089				Intergenic		-0.0559	1.67e-05	0.182	Hypomethylated	Suggestive (P<1e-04)	Tier 2: Moderate (5-10%)
cg16008515				Intergenic		-0.2108	1.68e-05	0.182	Hypomethylated	Suggestive (P<1e-04)	Tier 1: Large (≥10%)
cg08614097	OR5B21	chr11	58275210	1st Exon	OpenSea	-0.0523	1.7e-05	0.182	Hypomethylated	Suggestive (P<1e-04)	Tier 2: Moderate (5-10%)
cg21215404				Intergenic		-0.0572	1.85e-05	0.189	Hypomethylated	Suggestive (P<1e-04)	Tier 2: Moderate (5-10%)
cg22698998	CPS1	chr2	211344378	Gene Body	S_Shelf	-0.0512	1.86e-05	0.189	Hypomethylated	Suggestive (P<1e-04)	Tier 2: Moderate (5-10%)
cg03615699	WDFY2	chr13	52292621	Gene Body	OpenSea	-0.1245	1.87e-05	0.189	Hypomethylated	Suggestive (P<1e-04)	Tier 1: Large (≥10%)
cg16152954	CHD8;CHD8	chr14	21901071	Promoter	OpenSea	-0.0448	1.88e-05	0.189	Hypomethylated	Suggestive (P<1e-04)	Tier 3: Modest (2-5%)
cg04413986	NACA;NACA;NACA;NACA	chr12	57119373	Promoter	Island	0.0363	1.89e-05	0.189	Hypermethylated	Suggestive (P<1e-04)	Tier 3: Modest (2-5%)
cg07977990		chr7	132799260	Intergenic	OpenSea	-0.0578	1.92e-05	0.189	Hypomethylated	Suggestive (P<1e-04)	Tier 2: Moderate (5-10%)
cg01072550		chr1	21505969	Intergenic	S_Shelf	-0.2432	1.94e-05	0.189	Hypomethylated	Suggestive (P<1e-04)	Tier 1: Large (≥10%)
cg10323257		chr3	12479241	Intergenic	OpenSea	-0.0488	1.94e-05	0.189	Hypomethylated	Suggestive (P<1e-04)	Tier 3: Modest (2-5%)
cg20617669	C1orf86	chr1	2138442	5'UTR	S_Shore	-0.0591	1.97e-05	0.189	Hypomethylated	Suggestive (P<1e-04)	Tier 2: Moderate (5-10%)
cg20252443	CALR	chr19	13049313	Promoter	Island	0.0663	1.97e-05	0.189	Hypermethylated	Suggestive (P<1e-04)	Tier 2: Moderate (5-10%)
cg16108539		chr6	137685216	Intergenic	OpenSea	-0.0621	2.02e-05	0.191	Hypomethylated	Suggestive (P<1e-04)	Tier 2: Moderate (5-10%)
cg08352261	ROS1	chr6	117638567	Gene Body	OpenSea	0.0525	2.04e-05	0.191	Hypermethylated	Suggestive (P<1e-04)	Tier 2: Moderate (5-10%)
cg25665590	UST;UST	chr6	149068439	1st Exon	Island	0.0641	2.07e-05	0.191	Hypermethylated	Suggestive (P<1e-04)	Tier 2: Moderate (5-10%)
cg03046703	VRK1	chr14	97262732	Promoter	N_Shore	-0.0381	2.07e-05	0.191	Hypomethylated	Suggestive (P<1e-04)	Tier 3: Modest (2-5%)
cg09059597	LMAN1	chr18	57026680	Promoter	Island	0.067	2.14e-05	0.195	Hypermethylated	Suggestive (P<1e-04)	Tier 2: Moderate (5-10%)
cg22343248		chr16	73516495	Intergenic	OpenSea	-0.0588	2.16e-05	0.195	Hypomethylated	Suggestive (P<1e-04)	Tier 2: Moderate (5-10%)
cg17920058	TCF7;TCF7;TCF7;TCF7;TCF7;TCF7	chr5	133460362	Gene Body	OpenSea	-0.0811	2.24e-05	0.2	Hypomethylated	Suggestive (P<1e-04)	Tier 2: Moderate (5-10%)
cg18559785	LIPE	chr19	42915372	Gene Body	S_Shore	-0.0438	2.26e-05	0.201	Hypomethylated	Suggestive (P<1e-04)	Tier 3: Modest (2-5%)
cg00913278				Intergenic		-0.0439	2.31e-05	0.203	Hypomethylated	Suggestive (P<1e-04)	Tier 3: Modest (2-5%)
cg02698576				Intergenic		-0.0437	2.4e-05	0.207	Hypomethylated	Suggestive (P<1e-04)	Tier 3: Modest (2-5%)
cg06250823		chr9	118704525	Intergenic	OpenSea	-0.0891	2.41e-05	0.207	Hypomethylated	Suggestive (P<1e-04)	Tier 2: Moderate (5-10%)
cg06560524	FBXO16;FBXO16;FBXO16;FBXO16	chr8	28347826	1st Exon	N_Shelf	0.0625	2.43e-05	0.207	Hypermethylated	Suggestive (P<1e-04)	Tier 2: Moderate (5-10%)
cg15902369				Intergenic		-0.0251	2.48e-05	0.21	Hypomethylated	Suggestive (P<1e-04)	Tier 3: Modest (2-5%)
cg02695349	STARD3NL	chr7	38269241	3'UTR	OpenSea	-0.0393	2.5e-05	0.21	Hypomethylated	Suggestive (P<1e-04)	Tier 3: Modest (2-5%)
cg11482245	VAC14	chr16	70826277	Gene Body	OpenSea	-0.046	2.58e-05	0.211	Hypomethylated	Suggestive (P<1e-04)	Tier 3: Modest (2-5%)
cg05713413	GPR161;GPR161;GPR161;GPR161;GPR161;GPR161;GPR161	chr1	168062435	Gene Body	OpenSea	-0.0614	2.58e-05	0.211	Hypomethylated	Suggestive (P<1e-04)	Tier 2: Moderate (5-10%)
cg03623565	ZRSR2	chrX	15808502	Promoter	Island	0.063	2.64e-05	0.211	Hypermethylated	Suggestive (P<1e-04)	Tier 2: Moderate (5-10%)
cg07073836		chr3	120287165	Intergenic	OpenSea	-0.0508	2.7e-05	0.211	Hypomethylated	Suggestive (P<1e-04)	Tier 2: Moderate (5-10%)
cg01780754	PXMP3;PXMP3	chr8	77913262	Promoter	S_Shore	0.0395	2.71e-05	0.211	Hypermethylated	Suggestive (P<1e-04)	Tier 3: Modest (2-5%)
cg08408245				Intergenic		-0.0548	2.71e-05	0.211	Hypomethylated	Suggestive (P<1e-04)	Tier 2: Moderate (5-10%)
cg18090907	TMC7;TMC7;TMC7	chr16	18995109	Promoter	N_Shore	0.0424	2.71e-05	0.211	Hypermethylated	Suggestive (P<1e-04)	Tier 3: Modest (2-5%)
cg03244418				Intergenic		0.0801	2.71e-05	0.211	Hypermethylated	Suggestive (P<1e-04)	Tier 2: Moderate (5-10%)
cg20696383				Intergenic		-0.0993	2.72e-05	0.211	Hypomethylated	Suggestive (P<1e-04)	Tier 2: Moderate (5-10%)
cg05181516	LOC154822	chr7	158818108	Gene Body	S_Shore	-0.0585	2.81e-05	0.216	Hypomethylated	Suggestive (P<1e-04)	Tier 2: Moderate (5-10%)
cg14690980	HGF;HGF;HGF;HGF;HGF	chr7	81400745	Promoter	OpenSea	-0.0569	2.83e-05	0.216	Hypomethylated	Suggestive (P<1e-04)	Tier 2: Moderate (5-10%)
cg12008501		chr2	208678058	Intergenic	OpenSea	-0.0563	2.87e-05	0.217	Hypomethylated	Suggestive (P<1e-04)	Tier 2: Moderate (5-10%)
cg20330747				Intergenic		-0.0746	2.91e-05	0.217	Hypomethylated	Suggestive (P<1e-04)	Tier 2: Moderate (5-10%)
cg18579875	IGFBP5	chr2	217540128	3'UTR	OpenSea	-0.0291	3.02e-05	0.217	Hypomethylated	Suggestive (P<1e-04)	Tier 3: Modest (2-5%)
cg19782075	BCDIN3D	chr12	50237049	Promoter	S_Shore	0.037	3.04e-05	0.217	Hypermethylated	Suggestive (P<1e-04)	Tier 3: Modest (2-5%)
cg18436395	FAM47A	chrX	34149419	1st Exon	Island	-0.0601	3.04e-05	0.217	Hypomethylated	Suggestive (P<1e-04)	Tier 2: Moderate (5-10%)
cg11248419				Intergenic		0.0365	3.06e-05	0.217	Hypermethylated	Suggestive (P<1e-04)	Tier 3: Modest (2-5%)
cg10139365		chr13	24039422	Intergenic	N_Shore	-0.0578	3.06e-05	0.217	Hypomethylated	Suggestive (P<1e-04)	Tier 2: Moderate (5-10%)
cg19205500	ARID1B;ARID1B;ARID1B	chr6	157167629	Gene Body	OpenSea	-0.0618	3.15e-05	0.217	Hypomethylated	Suggestive (P<1e-04)	Tier 2: Moderate (5-10%)
cg26054856				Intergenic		-0.1339	3.18e-05	0.217	Hypomethylated	Suggestive (P<1e-04)	Tier 1: Large (≥10%)
cg03839477		chr3	145883216	Intergenic	S_Shelf	-0.051	3.2e-05	0.217	Hypomethylated	Suggestive (P<1e-04)	Tier 2: Moderate (5-10%)
cg17037358				Intergenic		-0.0318	3.2e-05	0.217	Hypomethylated	Suggestive (P<1e-04)	Tier 3: Modest (2-5%)
cg01055714	RPP30;RPP30	chr10	92631845	Gene Body	OpenSea	0.0319	3.2e-05	0.217	Hypermethylated	Suggestive (P<1e-04)	Tier 3: Modest (2-5%)
cg20644981	RPS3A	chr4	152020400	Promoter	N_Shore	-0.0637	3.22e-05	0.217	Hypomethylated	Suggestive (P<1e-04)	Tier 2: Moderate (5-10%)
cg00762830	CBFA2T3;CBFA2T3	chr16	88990161	5'UTR	N_Shelf	-0.0256	3.23e-05	0.217	Hypomethylated	Suggestive (P<1e-04)	Tier 3: Modest (2-5%)
cg26039283	C11orf65	chr11	108338403	Promoter	OpenSea	0.0163	3.23e-05	0.217	Hypermethylated	Suggestive (P<1e-04)	Tier 4: Small (<2%)
cg09805562		chr2	182303412	Intergenic	OpenSea	-0.0556	3.24e-05	0.217	Hypomethylated	Suggestive (P<1e-04)	Tier 2: Moderate (5-10%)
cg18744269		chr14	96736254	Intergenic	OpenSea	-0.0479	3.25e-05	0.217	Hypomethylated	Suggestive (P<1e-04)	Tier 3: Modest (2-5%)
cg00941755	PDIA5;PDIA5	chr3	122810148	Gene Body	OpenSea	-0.0522	3.31e-05	0.219	Hypomethylated	Suggestive (P<1e-04)	Tier 2: Moderate (5-10%)
cg03096548	PAX5;PAX5;PAX5;PAX5;PAX5;PAX5;PAX5;PAX5;PAX5;PAX5;PAX5;PAX5;PAX5	chr9	36997796	Gene Body	OpenSea	-0.0521	3.33e-05	0.219	Hypomethylated	Suggestive (P<1e-04)	Tier 2: Moderate (5-10%)
cg25328597	BDNF;BDNF;BDNF;BDNF;BDNF;BDNF;BDNF;BDNF;BDNF;BDNF;BDNF;BDNF;BDNF;BDNF;BDNF;BDNF	chr11	27722638	Promoter	Island	0.0263	3.39e-05	0.219	Hypermethylated	Suggestive (P<1e-04)	Tier 3: Modest (2-5%)
cg04028616	ATP2C2	chr16	84424282	Gene Body	OpenSea	-0.0436	3.41e-05	0.219	Hypomethylated	Suggestive (P<1e-04)	Tier 3: Modest (2-5%)
cg27083492				Intergenic		-0.0276	3.42e-05	0.219	Hypomethylated	Suggestive (P<1e-04)	Tier 3: Modest (2-5%)
cg25402945	RAB30-AS1;RAB30;RAB30;RAB30	chr11	82782530	Promoter	OpenSea	0.0612	3.47e-05	0.219	Hypermethylated	Suggestive (P<1e-04)	Tier 2: Moderate (5-10%)
cg06594445				Intergenic		-0.0509	3.48e-05	0.219	Hypomethylated	Suggestive (P<1e-04)	Tier 2: Moderate (5-10%)
cg12267537				Intergenic		-0.0735	3.5e-05	0.219	Hypomethylated	Suggestive (P<1e-04)	Tier 2: Moderate (5-10%)
cg12559624	ZFAT;ZFAT;ZFAT;ZFAT;ZFAT;ZFAT;ZFAT	chr8	135550599	Gene Body	OpenSea	-0.0563	3.53e-05	0.219	Hypomethylated	Suggestive (P<1e-04)	Tier 2: Moderate (5-10%)
cg12497408	SLC22A1;SLC22A1	chr6	160579628	3'UTR	OpenSea	-0.0571	3.53e-05	0.219	Hypomethylated	Suggestive (P<1e-04)	Tier 2: Moderate (5-10%)
cg06159980				Intergenic		-0.033	3.54e-05	0.219	Hypomethylated	Suggestive (P<1e-04)	Tier 3: Modest (2-5%)
cg25809301	FOXP1	chr3	71179811	Gene Body	OpenSea	0.0352	3.57e-05	0.219	Hypermethylated	Suggestive (P<1e-04)	Tier 3: Modest (2-5%)
cg00327686		chr7	36805241	Intergenic	OpenSea	-0.0488	3.58e-05	0.219	Hypomethylated	Suggestive (P<1e-04)	Tier 3: Modest (2-5%)
cg26455365	VIPR2;VIPR2;VIPR2	chr7	158892397	Gene Body	OpenSea	-0.053	3.67e-05	0.223	Hypomethylated	Suggestive (P<1e-04)	Tier 2: Moderate (5-10%)
cg12651244				Intergenic		0.1295	3.71e-05	0.223	Hypermethylated	Suggestive (P<1e-04)	Tier 1: Large (≥10%)
cg12574956		chr2	64315913	Intergenic	OpenSea	-0.0768	3.72e-05	0.223	Hypomethylated	Suggestive (P<1e-04)	Tier 2: Moderate (5-10%)
cg14536426	KRT3	chr12	53185390	Gene Body	S_Shore	-0.0468	3.77e-05	0.225	Hypomethylated	Suggestive (P<1e-04)	Tier 3: Modest (2-5%)
cg14481569				Intergenic		-0.0344	3.85e-05	0.228	Hypomethylated	Suggestive (P<1e-04)	Tier 3: Modest (2-5%)
cg08349335	WDR27	chr6	170041420	Gene Body	OpenSea	-0.0483	3.9e-05	0.229	Hypomethylated	Suggestive (P<1e-04)	Tier 3: Modest (2-5%)
cg17343374				Intergenic		-0.051	3.91e-05	0.229	Hypomethylated	Suggestive (P<1e-04)	Tier 2: Moderate (5-10%)
cg23551873	SLC9A3	chr5	495305	Gene Body	Island	-0.0589	3.95e-05	0.229	Hypomethylated	Suggestive (P<1e-04)	Tier 2: Moderate (5-10%)
cg21261960				Intergenic		-0.0644	3.97e-05	0.229	Hypomethylated	Suggestive (P<1e-04)	Tier 2: Moderate (5-10%)
cg20451636	DMWD	chr19	46291752	Gene Body	S_Shore	-0.0499	3.98e-05	0.229	Hypomethylated	Suggestive (P<1e-04)	Tier 3: Modest (2-5%)
cg08879495				Intergenic		-0.0609	4.05e-05	0.231	Hypomethylated	Suggestive (P<1e-04)	Tier 2: Moderate (5-10%)
cg23081534	LRRIQ4	chr3	169540079	1st Exon	OpenSea	-0.06	4.13e-05	0.234	Hypomethylated	Suggestive (P<1e-04)	Tier 2: Moderate (5-10%)
cg06148784		chr2	217775444	Intergenic	OpenSea	-0.0511	4.17e-05	0.234	Hypomethylated	Suggestive (P<1e-04)	Tier 2: Moderate (5-10%)
cg23497704	LHX5	chr12	113910034	Promoter	Island	0.0597	4.17e-05	0.234	Hypermethylated	Suggestive (P<1e-04)	Tier 2: Moderate (5-10%)
cg24099155	SLC44A5;SLC44A5	chr1	75878689	Gene Body	OpenSea	-0.0522	4.2e-05	0.234	Hypomethylated	Suggestive (P<1e-04)	Tier 2: Moderate (5-10%)
cg05621516	C6orf168	chr6	99728990	3'UTR	OpenSea	-0.0275	4.24e-05	0.235	Hypomethylated	Suggestive (P<1e-04)	Tier 3: Modest (2-5%)
cg04922367	SDHAF3	chr7	96745400	Promoter	N_Shore	-0.1064	4.27e-05	0.235	Hypomethylated	Suggestive (P<1e-04)	Tier 1: Large (≥10%)
cg11681186				Intergenic		-0.0882	4.36e-05	0.239	Hypomethylated	Suggestive (P<1e-04)	Tier 2: Moderate (5-10%)
cg04588969	TGM2;TGM2	chr20	36767986	Gene Body	OpenSea	-0.0181	4.43e-05	0.241	Hypomethylated	Suggestive (P<1e-04)	Tier 4: Small (<2%)
cg00910164		chr5	172722780	Intergenic	S_Shore	-0.0541	4.52e-05	0.244	Hypomethylated	Suggestive (P<1e-04)	Tier 2: Moderate (5-10%)
cg05657325		chr2	222101137	Intergenic	OpenSea	-0.0768	4.57e-05	0.245	Hypomethylated	Suggestive (P<1e-04)	Tier 2: Moderate (5-10%)
cg00751958	NLRP8	chr19	56459103	Promoter	OpenSea	-0.0194	4.61e-05	0.245	Hypomethylated	Suggestive (P<1e-04)	Tier 4: Small (<2%)
cg05239075	ANO1;ANO1	chr11	69973977	Gene Body	OpenSea	-0.0248	4.62e-05	0.245	Hypomethylated	Suggestive (P<1e-04)	Tier 3: Modest (2-5%)
cg00645784	PEMT;PEMT;PEMT	chr17	17489636	Gene Body	OpenSea	-0.0772	4.64e-05	0.245	Hypomethylated	Suggestive (P<1e-04)	Tier 2: Moderate (5-10%)
cg20729184	LTBP2	chr14	75038513	Gene Body	OpenSea	-0.0642	4.66e-05	0.245	Hypomethylated	Suggestive (P<1e-04)	Tier 2: Moderate (5-10%)
cg12546582	PDE7B	chr6	136192107	Gene Body	OpenSea	-0.0919	4.78e-05	0.249	Hypomethylated	Suggestive (P<1e-04)	Tier 2: Moderate (5-10%)
cg27593875	ANO3	chr11	26352959	Promoter	N_Shore	-0.1062	4.79e-05	0.249	Hypomethylated	Suggestive (P<1e-04)	Tier 1: Large (≥10%)
cg03260383	STARD13	chr13	34117281	5'UTR	S_Shore	0.0364	4.83e-05	0.25	Hypermethylated	Suggestive (P<1e-04)	Tier 3: Modest (2-5%)
cg25112641	AQP2	chr12	50344211	Promoter	OpenSea	-0.0709	4.98e-05	0.256	Hypomethylated	Suggestive (P<1e-04)	Tier 2: Moderate (5-10%)
cg26787407		chr5	174125729	Intergenic	OpenSea	-0.0227	5.08e-05	0.26	Hypomethylated	Suggestive (P<1e-04)	Tier 3: Modest (2-5%)
cg09273908		chr15	91379741	Intergenic	OpenSea	-0.078	5.14e-05	0.261	Hypomethylated	Suggestive (P<1e-04)	Tier 2: Moderate (5-10%)
cg02036404	LOC101929452	chr2	7218189	Promoter	OpenSea	-0.1125	5.19e-05	0.262	Hypomethylated	Suggestive (P<1e-04)	Tier 1: Large (≥10%)
cg02305353	RPH3A;RPH3A	chr12	113307748	Gene Body	OpenSea	-0.0185	5.29e-05	0.264	Hypomethylated	Suggestive (P<1e-04)	Tier 4: Small (<2%)
cg11606229		chr21	34570139	Intergenic	OpenSea	-0.0341	5.3e-05	0.264	Hypomethylated	Suggestive (P<1e-04)	Tier 3: Modest (2-5%)
cg08885411	ANK3;ANK3	chr10	62333840	Promoter	OpenSea	-0.0431	5.32e-05	0.264	Hypomethylated	Suggestive (P<1e-04)	Tier 3: Modest (2-5%)
cg19965941	MOBKL3;MOBKL3;MOBKL3	chr2	198380239	Promoter	N_Shore	0.038	5.33e-05	0.264	Hypermethylated	Suggestive (P<1e-04)	Tier 3: Modest (2-5%)
cg14309916	SDK1	chr7	3723660	Gene Body	OpenSea	-0.0549	5.38e-05	0.264	Hypomethylated	Suggestive (P<1e-04)	Tier 2: Moderate (5-10%)
cg09988995		chr14	73700839	Intergenic	N_Shelf	-0.0338	5.41e-05	0.264	Hypomethylated	Suggestive (P<1e-04)	Tier 3: Modest (2-5%)
cg26812397	AHCY;AHCY	chr20	32868631	3'UTR	OpenSea	-0.0531	5.41e-05	0.264	Hypomethylated	Suggestive (P<1e-04)	Tier 2: Moderate (5-10%)
cg18908185		chr13	112825761	Intergenic	S_Shelf	-0.0544	5.46e-05	0.265	Hypomethylated	Suggestive (P<1e-04)	Tier 2: Moderate (5-10%)
cg14835805	CNTNAP4;CNTNAP4	chr16	76343684	Promoter	OpenSea	-0.0675	5.54e-05	0.267	Hypomethylated	Suggestive (P<1e-04)	Tier 2: Moderate (5-10%)
cg18730194		chr10	2357587	Intergenic	S_Shore	-0.0605	5.64e-05	0.269	Hypomethylated	Suggestive (P<1e-04)	Tier 2: Moderate (5-10%)
cg26465206	PRPF18	chr10	13670022	Gene Body	OpenSea	-0.059	5.64e-05	0.269	Hypomethylated	Suggestive (P<1e-04)	Tier 2: Moderate (5-10%)
cg10430205	GTF2B	chr1	89357988	Promoter	S_Shore	-0.0482	5.78e-05	0.272	Hypomethylated	Suggestive (P<1e-04)	Tier 3: Modest (2-5%)
cg12077024	UBE2DNL	chrX	84189377	Gene Body	Island	-0.0533	5.79e-05	0.272	Hypomethylated	Suggestive (P<1e-04)	Tier 2: Moderate (5-10%)
cg06199438		chr7	98362291	Intergenic	OpenSea	-0.0917	5.8e-05	0.272	Hypomethylated	Suggestive (P<1e-04)	Tier 2: Moderate (5-10%)
cg02604315	FAM57A	chr17	644772	Gene Body	OpenSea	-0.0542	5.83e-05	0.272	Hypomethylated	Suggestive (P<1e-04)	Tier 2: Moderate (5-10%)
cg08947551	NSD1;NSD1	chr5	176655497	Gene Body	OpenSea	-0.0606	5.88e-05	0.272	Hypomethylated	Suggestive (P<1e-04)	Tier 2: Moderate (5-10%)
cg16139202		chr5	134662788	Intergenic	Island	-0.0159	5.89e-05	0.272	Hypomethylated	Suggestive (P<1e-04)	Tier 4: Small (<2%)
cg04590721		chr10	102807587	Intergenic	N_Shore	-0.0374	5.9e-05	0.272	Hypomethylated	Suggestive (P<1e-04)	Tier 3: Modest (2-5%)
cg08143260		chr1	70924657	Intergenic	OpenSea	-0.0418	5.98e-05	0.272	Hypomethylated	Suggestive (P<1e-04)	Tier 3: Modest (2-5%)
cg25036357		chr8	84606468	Intergenic	OpenSea	-0.0062	6.04e-05	0.272	Hypomethylated	Suggestive (P<1e-04)	Tier 4: Small (<2%)
cg20063884		chr21	43193306	Intergenic	OpenSea	-0.0609	6.05e-05	0.272	Hypomethylated	Suggestive (P<1e-04)	Tier 2: Moderate (5-10%)
cg21370973				Intergenic		-0.0273	6.06e-05	0.272	Hypomethylated	Suggestive (P<1e-04)	Tier 3: Modest (2-5%)
cg13613532	C11orf65	chr11	108338397	Promoter	OpenSea	0.0185	6.09e-05	0.272	Hypermethylated	Suggestive (P<1e-04)	Tier 4: Small (<2%)
cg07807957	CLSPN	chr1	36235676	Promoter	Island	0.0201	6.11e-05	0.272	Hypermethylated	Suggestive (P<1e-04)	Tier 3: Modest (2-5%)
cg24688413	SEC16B	chr1	177898864	3'UTR	OpenSea	-0.0214	6.13e-05	0.272	Hypomethylated	Suggestive (P<1e-04)	Tier 3: Modest (2-5%)
cg03342278	DCAF11;DCAF11;DCAF11;DCAF11;DCAF11	chr14	24583689	Promoter	Island	0.0338	6.15e-05	0.272	Hypermethylated	Suggestive (P<1e-04)	Tier 3: Modest (2-5%)
cg18405260	SEC1;NTN5	chr19	49174391	Gene Body	S_Shore	-0.0231	6.31e-05	0.278	Hypomethylated	Suggestive (P<1e-04)	Tier 3: Modest (2-5%)
cg22638960	CTBP2;CTBP2;CTBP2;CTBP2	chr10	126756698	5'UTR	OpenSea	-0.0493	6.34e-05	0.278	Hypomethylated	Suggestive (P<1e-04)	Tier 3: Modest (2-5%)
cg08774625	ERICH1-AS1	chr8	1009888	Gene Body	OpenSea	-0.0616	6.4e-05	0.28	Hypomethylated	Suggestive (P<1e-04)	Tier 2: Moderate (5-10%)
cg02864307				Intergenic		-0.0499	6.43e-05	0.28	Hypomethylated	Suggestive (P<1e-04)	Tier 3: Modest (2-5%)
cg15673285		chr1	116761915	Intergenic	OpenSea	-0.0507	6.5e-05	0.281	Hypomethylated	Suggestive (P<1e-04)	Tier 2: Moderate (5-10%)
cg15063393	RIN2;RIN2	chr20	19880476	Gene Body	OpenSea	-0.0469	6.52e-05	0.281	Hypomethylated	Suggestive (P<1e-04)	Tier 3: Modest (2-5%)
cg17629685	NDUFAF2;ERCC8;ERCC8	chr5	60240870	Promoter	Island	0.0223	6.57e-05	0.282	Hypermethylated	Suggestive (P<1e-04)	Tier 3: Modest (2-5%)
cg12949514	NFASC;NFASC;NFASC;NFASC	chr1	204955680	Gene Body	OpenSea	-0.0173	6.64e-05	0.284	Hypomethylated	Suggestive (P<1e-04)	Tier 4: Small (<2%)
cg23594709				Intergenic		-0.0474	6.71e-05	0.285	Hypomethylated	Suggestive (P<1e-04)	Tier 3: Modest (2-5%)
cg08818130	ZNF654;ZNF654	chr3	88188285	5'UTR	OpenSea	-0.0915	6.73e-05	0.285	Hypomethylated	Suggestive (P<1e-04)	Tier 2: Moderate (5-10%)
cg27380227				Intergenic		-0.0467	6.85e-05	0.289	Hypomethylated	Suggestive (P<1e-04)	Tier 3: Modest (2-5%)
cg18325664		chr7	20593938	Intergenic	OpenSea	-0.0514	6.9e-05	0.289	Hypomethylated	Suggestive (P<1e-04)	Tier 2: Moderate (5-10%)
cg04414542	CSNK1G2	chr19	1947832	5'UTR	Island	-0.0186	6.99e-05	0.292	Hypomethylated	Suggestive (P<1e-04)	Tier 4: Small (<2%)
cg03321222		chr6	3074374	Intergenic	OpenSea	-0.0334	7.09e-05	0.294	Hypomethylated	Suggestive (P<1e-04)	Tier 3: Modest (2-5%)
cg18992570		chr5	134662888	Intergenic	Island	-0.0229	7.11e-05	0.294	Hypomethylated	Suggestive (P<1e-04)	Tier 3: Modest (2-5%)
cg12954338		chr13	80809919	Intergenic	OpenSea	0.1078	7.19e-05	0.296	Hypermethylated	Suggestive (P<1e-04)	Tier 1: Large (≥10%)
cg00564629				Intergenic		-0.0469	7.21e-05	0.296	Hypomethylated	Suggestive (P<1e-04)	Tier 3: Modest (2-5%)
cg03985285	KIF13A;KIF13A;KIF13A;KIF13A	chr6	17817579	Gene Body	OpenSea	-0.0479	7.34e-05	0.3	Hypomethylated	Suggestive (P<1e-04)	Tier 3: Modest (2-5%)
cg20560185	FBXO11;FBXO11	chr2	48040004	Gene Body	OpenSea	-0.0541	7.37e-05	0.3	Hypomethylated	Suggestive (P<1e-04)	Tier 2: Moderate (5-10%)
cg16718499				Intergenic		-0.0529	7.51e-05	0.302	Hypomethylated	Suggestive (P<1e-04)	Tier 2: Moderate (5-10%)
cg20565946				Intergenic		-0.3706	7.51e-05	0.302	Hypomethylated	Suggestive (P<1e-04)	Tier 1: Large (≥10%)
cg02120968	BTBD11;BTBD11	chr12	108011660	Gene Body	OpenSea	-0.0421	7.61e-05	0.302	Hypomethylated	Suggestive (P<1e-04)	Tier 3: Modest (2-5%)
cg19134305	TFF3	chr21	43737154	Promoter	OpenSea	-0.0417	7.62e-05	0.302	Hypomethylated	Suggestive (P<1e-04)	Tier 3: Modest (2-5%)
cg23581186	KRTAP21-2	chr21	32119309	1st Exon	OpenSea	-0.0732	7.63e-05	0.302	Hypomethylated	Suggestive (P<1e-04)	Tier 2: Moderate (5-10%)
cg17816423	CTCF;CTCF	chr16	67650716	Gene Body	OpenSea	-0.0236	7.68e-05	0.302	Hypomethylated	Suggestive (P<1e-04)	Tier 3: Modest (2-5%)
cg00358092	ERC2	chr3	55656199	3'UTR	OpenSea	-0.0485	7.69e-05	0.302	Hypomethylated	Suggestive (P<1e-04)	Tier 3: Modest (2-5%)
cg10845232	PHACTR1;PHACTR1	chr6	12801552	Gene Body	OpenSea	-0.2191	7.69e-05	0.302	Hypomethylated	Suggestive (P<1e-04)	Tier 1: Large (≥10%)
cg14838356	AGO2;AGO2	chr8	141614255	Gene Body	OpenSea	-0.0547	7.91e-05	0.309	Hypomethylated	Suggestive (P<1e-04)	Tier 2: Moderate (5-10%)
cg10956640		chr1	219835373	Intergenic	OpenSea	-0.0456	8.01e-05	0.312	Hypomethylated	Suggestive (P<1e-04)	Tier 3: Modest (2-5%)
cg25286711	ANP32D	chr12	48866340	Promoter	OpenSea	-0.0451	8.13e-05	0.314	Hypomethylated	Suggestive (P<1e-04)	Tier 3: Modest (2-5%)
cg02404878				Intergenic		-0.0694	8.14e-05	0.314	Hypomethylated	Suggestive (P<1e-04)	Tier 2: Moderate (5-10%)
cg22598442				Intergenic		-0.044	8.17e-05	0.314	Hypomethylated	Suggestive (P<1e-04)	Tier 3: Modest (2-5%)
cg21123679	NRXN3;NRXN3;NRXN3;NRXN3;NRXN3;NRXN3	chr14	79822823	Gene Body	OpenSea	-0.0697	8.24e-05	0.316	Hypomethylated	Suggestive (P<1e-04)	Tier 2: Moderate (5-10%)
cg14499055				Intergenic		-0.0725	8.41e-05	0.321	Hypomethylated	Suggestive (P<1e-04)	Tier 2: Moderate (5-10%)
cg25628310	PDE12	chr3	57543243	1st Exon	Island	0.0134	8.52e-05	0.324	Hypermethylated	Suggestive (P<1e-04)	Tier 4: Small (<2%)
cg03757901				Intergenic		-0.0561	8.55e-05	0.324	Hypomethylated	Suggestive (P<1e-04)	Tier 2: Moderate (5-10%)
cg04847649	PLCH2	chr1	2406795	Promoter	N_Shelf	-0.0307	8.64e-05	0.325	Hypomethylated	Suggestive (P<1e-04)	Tier 3: Modest (2-5%)
cg14282191	CCDC88C	chr14	91785845	Gene Body	OpenSea	-0.0536	8.67e-05	0.325	Hypomethylated	Suggestive (P<1e-04)	Tier 2: Moderate (5-10%)
cg08004482		chr5	108833224	Intergenic	OpenSea	-0.0478	8.77e-05	0.328	Hypomethylated	Suggestive (P<1e-04)	Tier 3: Modest (2-5%)
cg01670098	MACF1	chr1	39748831	Gene Body	OpenSea	-0.0527	8.88e-05	0.33	Hypomethylated	Suggestive (P<1e-04)	Tier 2: Moderate (5-10%)
cg15669088				Intergenic		0.0263	8.89e-05	0.33	Hypermethylated	Suggestive (P<1e-04)	Tier 3: Modest (2-5%)
cg15081561	CCDC102B;CCDC102B	chr18	66504226	Gene Body	OpenSea	-0.0517	8.94e-05	0.33	Hypomethylated	Suggestive (P<1e-04)	Tier 2: Moderate (5-10%)
cg08889243				Intergenic		-0.0694	9.02e-05	0.332	Hypomethylated	Suggestive (P<1e-04)	Tier 2: Moderate (5-10%)
cg13308839				Intergenic		-0.1282	9.08e-05	0.333	Hypomethylated	Suggestive (P<1e-04)	Tier 1: Large (≥10%)
cg00577766	SETD2	chr3	47128627	Gene Body	OpenSea	-0.0471	9.13e-05	0.333	Hypomethylated	Suggestive (P<1e-04)	Tier 3: Modest (2-5%)
cg20504629	CCDC88C	chr14	91801618	Gene Body	OpenSea	-0.0259	9.33e-05	0.336	Hypomethylated	Suggestive (P<1e-04)	Tier 3: Modest (2-5%)
cg14083801				Intergenic		-0.0284	9.35e-05	0.336	Hypomethylated	Suggestive (P<1e-04)	Tier 3: Modest (2-5%)
cg21846944				Intergenic		-0.0746	9.36e-05	0.336	Hypomethylated	Suggestive (P<1e-04)	Tier 2: Moderate (5-10%)
cg08819326				Intergenic		-0.0529	9.36e-05	0.336	Hypomethylated	Suggestive (P<1e-04)	Tier 2: Moderate (5-10%)
cg00647839	CHD7	chr8	61652308	5'UTR	OpenSea	-0.0509	9.42e-05	0.336	Hypomethylated	Suggestive (P<1e-04)	Tier 2: Moderate (5-10%)
cg23939236		chr10	2357224	Intergenic	N_Shore	-0.0796	9.44e-05	0.336	Hypomethylated	Suggestive (P<1e-04)	Tier 2: Moderate (5-10%)
cg12961555		chr14	67895627	Intergenic	OpenSea	-0.0554	9.64e-05	0.342	Hypomethylated	Suggestive (P<1e-04)	Tier 2: Moderate (5-10%)
cg13981901	CEP112;CEP112	chr17	63915425	Gene Body	OpenSea	-0.0392	9.79e-05	0.346	Hypomethylated	Suggestive (P<1e-04)	Tier 3: Modest (2-5%)
cg27316811	IFT140	chr16	1576146	Gene Body	S_Shore	-0.0328	9.86e-05	0.346	Hypomethylated	Suggestive (P<1e-04)	Tier 3: Modest (2-5%)
cg03326606		chr20	49345567	Intergenic	N_Shore	-0.0519	9.9e-05	0.346	Hypomethylated	Suggestive (P<1e-04)	Tier 2: Moderate (5-10%)
cg01263624		chr10	134775542	Intergenic	S_Shore	0.0409	9.9e-05	0.346	Hypermethylated	Suggestive (P<1e-04)	Tier 3: Modest (2-5%)
cg10442626				Intergenic		-0.072	9.95e-05	0.347	Hypomethylated	Suggestive (P<1e-04)	Tier 2: Moderate (5-10%)
