# Supplementary material for: The Epigenetic Fingerprint of Lifestyle: Smoking, Vaping, and Exercise Revealed Through Buccal DNA Methylation
Source: Genes (Basel). 2026 Mar 25;17(4):369. doi: 10.3390/genes17040369 (PMC13116420; doi:10.3390/genes17040369)
Supplement: Supplementary file 1 [file genes-17-00369-s001.zip › Supplementary_TableS4.xlsx]

## Sheet: LEGEND
Info
See Results 3.1.4

## Sheet: AHRR
Probe	Gene	P_value	Mean_Diff	Note
cg05575921	AHRR	0.353	-1.3	NS - young age, short duration
