# Supplementary material for: The Epigenetic Fingerprint of Lifestyle: Smoking, Vaping, and Exercise Revealed Through Buccal DNA Methylation
Source: Genes (Basel). 2026 Mar 25;17(4):369. doi: 10.3390/genes17040369 (PMC13116420; doi:10.3390/genes17040369)
Supplement: Supplementary file 1 [file genes-17-00369-s001.zip › Supplementary_TableS5.xlsx]

## Sheet: LEGEND
Info
15 dual users

## Sheet: Demographics
Condition_category	Sports_binary	N	N_Female
Non-smoker/Non-vaper	No_Sports	48	31
Non-smoker/Non-vaper	Sports	81	35
Smoker	No_Sports	9	3
Smoker	Sports	29	8
Vaper	No_Sports	3	2
Vaper	Sports	9	4
