# Supplementary material for: The Epigenetic Fingerprint of Lifestyle: Smoking, Vaping, and Exercise Revealed Through Buccal DNA Methylation
Source: Genes (Basel). 2026 Mar 25;17(4):369. doi: 10.3390/genes17040369 (PMC13116420; doi:10.3390/genes17040369)
Supplement: Supplementary file 1 [file genes-17-00369-s001.zip › Supplementary_TableS6.xlsx]

## Sheet: LEGEND
Info
Top 5 per comparison

## Sheet: Top
chr	start	end	width	no.cpgs	min_smoothed_fdr	Stouffer	HMFDR	Fisher	maxdiff	meandiff	overlapping.genes	color	Genome_Build	Comparison
chr1	75198211	75199635	1425	16	2.21e-13	2.32e-20	0.00459	1.91e-17	-0.05	-0.021		green	hg19	Smoking_vs_Non-smoker/Non-vaper
chr13	36871646	36872346	701	11	3.47e-08	4.05e-14	0.00263	3e-12	-0.036	-0.021	SMAD9	green	hg19	Smoking_vs_Non-smoker/Non-vaper
chr4	74486080	74486179	100	5	0.000366	1.87e-08	0.00162	3.77e-08	-0.006	-0.004		green	hg19	Smoking_vs_Non-smoker/Non-vaper
chr22	50527953	50528641	689	13	9.4e-05	5.44e-07	0.00592	4.14e-08	-0.058	-0.024	TYMP	green	hg19	Smoking_vs_Non-smoker/Non-vaper
chr10	123922970	123923099	130	5	0.000582	6.1e-07	0.0119	6.3e-06	-0.064	-0.045	CPXM2, AC068058.1	green	hg19	Smoking_vs_Non-smoker/Non-vaper
chr7	130130740	130132453	1714	31	1.17e-15	2.06e-21	0.00817	2.48e-17	-0.055	-0.032	KLHDC10	green	hg19	Smoking_vs_Vaping
chr20	57462978	57465175	2198	39	3.87e-17	3.95e-19	0.00512	2.66e-17	-0.062	-0.029		green	hg19	Smoking_vs_Vaping
chr6	3848634	3849818	1185	25	1.07e-11	3.95e-19	0.0215	1.19e-14	-0.08	-0.055	AL391422.3, AL391422.2, FAM50B	green	hg19	Smoking_vs_Vaping
chr20	57425979	57427650	1672	44	2.79e-11	1.9e-18	0.0188	1.02e-14	-0.06	-0.028		green	hg19	Smoking_vs_Vaping
chr15	69222400	69223774	1375	9	3.49e-15	1.44e-14	0.00192	1.56e-14	-0.118	-0.069	GLCE	green	hg19	Smoking_vs_Vaping
chr6	3848243	3849818	1576	27	8.83e-33	1.58e-35	0.00264	3.9e-35	0.076	0.049	AL391422.3, AL391422.2, FAM50B	red	hg19	Vaping_vs_Non-smoker/Non-vaper
chr20	57426131	57427650	1520	41	2.93e-12	1.06e-18	0.0184	5.97e-16	0.073	0.031		red	hg19	Vaping_vs_Non-smoker/Non-vaper
chr17	3289363	3290164	802	8	1.5e-06	3.51e-11	0.00304	6.95e-10	0.072	0.054	OR3A2	red	hg19	Vaping_vs_Non-smoker/Non-vaper
chr5	135415693	135416613	921	13	8.64e-05	4.26e-11	0.0178	9.1e-09	0.165	0.097		red	hg19	Vaping_vs_Non-smoker/Non-vaper
chr5	78281103	78282099	997	10	2.59e-07	6.74e-11	0.00264	7.03e-10	0.153	0.092	AP3B1	red	hg19	Vaping_vs_Non-smoker/Non-vaper
